# Supplementary material for: Proteomic and phosphoproteomic analysis of renal cortex in a salt-load rat model of advanced kidney damage
Source: Sci Rep. 2016 Oct 24;6:35906. doi: 10.1038/srep35906 (PMC5075906; doi:10.1038/srep35906)
Supplement: Supplementary Dataset 1 [file srep35906-s2.xls]

## Sheet: Supplementary Dataset 1
Supplementary Dataset 1. Complete list of proteins identified from renal cortexes in rats with advanced kidney damage.
Accession	Description	Coverage	calc. pI	MW [kDa]	Proteins	Unique Peptides	Molecular Function	Cellular Component	Biological Process	Pfam IDs	Comparison bewtween groups
											(5/6Nx+NS)/(Sham+NS)		(5/6Nx+HS)/(5/6Nx+NS)
											Ratios	p value (n=3)	Ratios	p value (n=3)
IPI00951759.1	procollagen, type VII, alpha 1	0.97	6.91748	259.158	2	1	protein binding			Pf00041; Pf00092; Pf01391	1.7814	1.16665e-09	0.268582	2.1587e-94
IPI00287835.7	Hemoglobin subunit alpha-1/2	87.32	7.97217	15.3188	3	1	metal ion binding; protein binding; transporter activity	cytoplasm; cytosol	cell organization and biogenesis; regulation of biological process; transport	Pf00042	0.795087	0.00433512	0.582169	2.24022e-17
IPI00365390.2	Histidine triad nucleotide-binding protein 3	8	6.7124	19.6808	2	1	catalytic activity	cytoplasm; mitochondrion; nucleus; organelle lumen	metabolic process	Pf01230; Pf11969	0.561441	6.03167e-13	0.873605	0.0343333
IPI00959523.1	rCG53924-like	1.04	7.41553	209.133	1	1	protein binding	membrane		Pf00400	0.612731	1.01157e-09	0.803353	0.000601911
IPI00395290.3	Potassium channel subfamily T member 2	0.88	7.41553	131.016	7	1	nucleotide binding; transporter activity	membrane	transport	Pf03493; Pf07885	0.47568	1.84901e-20	1.06004	0.291949
IPI00557615.3	hypothetical protein	0.36	9.31982	756.728	5	1		membrane			0.866613	0.0756543	0.58896	1.05203e-16
IPI00948820.1	vacuolar protein sorting 13 homolog A	0.44	5.94775	359.829	3	2		membrane	development; response to stimulus	Pf06650; Pf12624	0.707169	1.58379e-05	0.746	4.38518e-06
IPI00191711.1	Major urinary protein	66.85	6.21436	20.7235	8	8	catalytic activity; receptor activity; signal transducer activity; transporter activity	cytoplasm; cytosol; extracellular; nucleus	cell communication; cell organization and biogenesis; cellular homeostasis; metabolic process; regulation of biological process; response to stimulus; transport	Pf00061	0.721302	4.71194e-05	0.725195	4.75896e-07
IPI00948233.1	Uncharacterized protein (Fragment)	2.73	10.0962	39.5723	2	1				Pf03194	0.889659	0.147458	0.601888	1.7447e-15
IPI00362537.2	Uncharacterized protein	5.24	8.03076	29.8543	1	1				Pf10171	0.755301	0.000475758	0.72091	2.91727e-07
IPI00876624.1	Uncharacterized protein	56.51	6.1001	51.7873	1	1	catalytic activity; metal ion binding		metabolic process	Pf00351; Pf01842	1.03767	0.689712	0.494533	2.47881e-28
IPI00190035.1	Tuftelin-interacting protein 11	1.43	5.94775	96.0914	1	1	DNA binding	cytoplasm; extracellular; nucleus; spliceosomal complex	development; metabolic process; regulation of biological process	Pf01585; Pf07842; Pf12457; Pf12656	1.63669	2.06461e-07	0.34167	1.29903e-63
IPI00230881.1	Isoform 8 of Inositol 1,4,5-trisphosphate receptor type 1	0.63	6.29053	306.713	11	2	receptor activity; signal transducer activity; transporter activity	cytoplasm; endoplasmic reticulum; membrane	transport	Pf00520; Pf01365; Pf02815; Pf08454; Pf08709	0.618611	2.12096e-09	0.918289	0.182234
IPI00767061.2	heme A:farnesyltransferase	5.36	8.39697	28.5848	1	1	catalytic activity	membrane	metabolic process	Pf01040	0.736269	0.000137352	0.782126	0.00011779
IPI00205036.1	hemoglobin alpha 2 chain	87.32	8.30908	15.2748	3	1	metal ion binding	cytoplasm; cytosol	transport	Pf00042	0.880139	0.113427	0.708774	6.85476e-08
IPI00359022.1	Trafficking protein particle complex subunit 3	4.44	4.95752	20.2892	1	1		cytoplasm; cytosol; endoplasmic reticulum; Golgi; membrane	transport	Pf04051	0.638746	2.29587e-08	0.915674	0.168013
IPI00199846.1	Exocyst complex component 8	1.4	5.40186	80.9922	1	1	protein binding	cytoplasm; nucleus	transport	Pf00169; Pf08700	0.624488	4.35479e-09	0.949542	0.418467
IPI00195627.1	Uncharacterized protein	2.2	5.89697	99.7643	1	2	protein binding	cytoplasm; membrane	response to stimulus	Pf00092; Pf05762; Pf08434; Pf09315	0.634624	1.43661e-08	0.938511	0.321041
IPI00366397.2	methionyl-tRNA synthetase	0.89	6.45557	101.517	1	1	catalytic activity; nucleotide binding	cytoplasm; mitochondrion	metabolic process	Pf00043; Pf00133; Pf00458; Pf09334	0.686376	2.73783e-06	0.876327	0.0387007
IPI00369116.4	novel zinc finger protein-like	2.1	8.95361	52.4675	1	1	metal ion binding			Pf00096; Pf12756	0.606035	4.2416e-10	1.00009	0.996059
IPI00776957.2	Uncharacterized protein	32.75	9.36377	31.7013	4	1	transporter activity	cytoplasm; membrane; mitochondrion	transport	Pf00153	0.666326	4.19349e-07	0.911136	0.145247
IPI00191720.4	Uncharacterized protein	2.02	9.5835	73.4601	1	1	protein binding	extracellular	cell proliferation; development; regulation of biological process	Pf00386	0.477189	2.67746e-20	1.27556	1.14066e-05
IPI00464559.1	BTB/POZ domain-containing protein 16	1.19	9.1001	58.4202	2	1					0.79906	0.00526421	0.763213	2.29023e-05
IPI00231660.5	Protein S100-G	15.19	5.0083	9.03259	1	1	metal ion binding	membrane		Pf00036; Pf01023	0.715048	2.9372e-05	0.88743	0.0614949
IPI00207146.1	Zero beta-1 globin	65.99	8.19189	16.0123	1	4	metal ion binding; transporter activity	cytoplasm; cytosol	transport	Pf00042	0.830308	0.0208243	0.834307	0.00454124
IPI00561551.2	Uncharacterized protein	9.17	5.18604	37.4978	3	2		membrane			0.705412	1.37521e-05	0.914471	0.161742
IPI00205945.5	dynein, axonemal, heavy polypeptide 10	0.51	5.71924	523.422	61	1	catalytic activity; motor activity; nucleotide binding	cytoskeleton; membrane	cellular component movement	Pf03028; Pf07728; Pf08385; Pf08393; Pf12774; Pf12775; Pf12777; Pf12780; Pf12781	0.833257	0.0233992	0.774671	6.31154e-05
IPI00391468.4	hemicentin 1	0.43	6.56592	608.965	4	1	catalytic activity; metal ion binding; nucleotide binding; protein binding; receptor activity; signal transducer activity	cell surface; membrane	cell communication; metabolic process; regulation of biological process; response to stimulus	Pf00047; Pf00090; Pf00092; Pf06247; Pf07474; Pf07645; Pf07679; Pf07686; Pf12662; Pf12785; Pf12947	0.831353	0.0217079	0.781703	0.00011378
IPI00231192.5	Hemoglobin subunit beta-2	92.52	8.79248	15.9723	1	4	metal ion binding; transporter activity	cytoplasm; cytosol	transport	Pf00042	0.883399	0.124345	0.776205	7.19205e-05
IPI00195959.1	Vacuolar protein sorting-associated protein 52 homolog	3.73	5.98584	82.0516	1	1		cytoplasm; endosome; Golgi; membrane	transport	Pf04129; Pf09763	0.709629	1.92584e-05	0.924163	0.217233
IPI00951116.1	16 kDa protein	93.88	8.07471	15.9552	1	4	metal ion binding	cytoplasm; cytosol	transport	Pf00042	0.90891	0.237559	0.734888	1.38211e-06
IPI00339111.2	Uncharacterized protein	1.91	6.34131	66.1212	6	1	protein binding			Pf00169	0.713135	2.53412e-05	0.925975	0.228901
IPI00947741.1	Uncharacterized protein (Fragment)	10.96	10.7261	16.4307	2	1		cytoplasm; ribosome		Pf00828	0.709295	1.87558e-05	0.939926	0.33269
IPI00958722.1	sulfotransferase K2-like	71.92	9.42236	16.6186	2	2	catalytic activity			Pf00685	0.738397	0.00015883	0.938293	0.319263
IPI00559869.3	Uncharacterized protein (Fragment)	1.1	4.34814	102.877	3	1	catalytic activity; metal ion binding; motor activity; nucleotide binding; protein binding	cytoplasm; cytoskeleton; endosome; membrane; nucleus	cell division; metabolic process; regulation of biological process; transport	Pf00769; Pf01576; Pf02463; Pf02841; Pf03234; Pf03961; Pf04012; Pf04111; Pf04156; Pf04849; Pf05557; Pf05700; Pf07888; Pf09457; Pf09726; Pf10186; Pf12128	0.734377	0.000120538	0.926196	0.230348
IPI00558063.3	Uncharacterized protein	7.03	9.02686	21.367	4	1					0.894671	0.168086	0.760716	1.81996e-05
IPI00231045.5	Uncharacterized protein	1.85	9.20264	124.989	7	1	catalytic activity; motor activity; nucleotide binding; protein binding	cytoskeleton		Pf00063; Pf06017	0.800677	0.00568952	0.854003	0.0134357
IPI00206887.1	Transcription factor HES-5	7.23	9.62744	18.4405	1	1	DNA binding	nucleus	cell communication; cell differentiation; cell organization and biogenesis; cell proliferation; cellular homeostasis; development; metabolic process; regulation of biological process; response to stimulus	Pf00010; Pf07527	0.932267	0.387528	0.733618	1.20575e-06
IPI00206698.1	Solute carrier family 22 member 4	1.45	6.88818	62.3215	1	1	nucleotide binding; transporter activity	membrane	transport	Pf00083; Pf07690	0.743885	0.000229306	0.920675	0.195937
IPI00203944.2	Uncharacterized protein	1.14	5.49072	108.44	1	1	transporter activity	membrane	transport	Pf03810; Pf08389	0.789127	0.00321199	0.871237	0.030873
IPI00366977.4	Uncharacterized protein	3.38	5.68115	59.648	16	1	protein binding			Pf00168; Pf07002	0.943463	0.474636	0.731618	9.70632e-07
IPI00368670.3	cingulin	0.75	5.70654	150.727	1	1	catalytic activity; motor activity; nucleotide binding; protein binding	cytoplasm; cytoskeleton; membrane	cell organization and biogenesis	Pf01576; Pf02463; Pf02841; Pf03962; Pf04582; Pf05557; Pf05622; Pf05667; Pf05911; Pf06160; Pf09726; Pf10459; Pf10498; Pf12128	0.750495	0.000351844	0.922328	0.205844
IPI00781037.2	echinoderm microtubule-associated protein-like 4	1.05	6.69775	95.1444	4	1	protein binding			Pf00400; Pf03451	1.04257	0.653558	0.663957	1.36976e-10
IPI00958703.1	DENN/MADD domain containing 1B	1.56	6.48096	86.4096	1	1				Pf02141; Pf03455; Pf03456	0.865819	0.0737876	0.800443	0.000487279
IPI00197582.5	CD82 antigen	4.51	5.38916	29.4678	2	1		membrane		Pf00335	0.814986	0.0109639	0.855239	0.0143124
IPI00370787.1	trifunctional purine biosynthetic protein adenosine-3	1.58	6.60986	107.512	1	1	catalytic activity; metal ion binding; nucleotide binding	cytoplasm	metabolic process	Pf00551; Pf00586; Pf01071; Pf02222; Pf02593; Pf02769; Pf02843; Pf02844; Pf03435; Pf08442	0.854509	0.050914	0.822885	0.00225766
IPI00368439.2	potassium channel tetramerisation domain containing 14	6.02	7.76709	30.4276	1	1	protein binding		cell organization and biogenesis	Pf02214	0.490939	6.91647e-19	1.43671	6.47312e-11
IPI00876621.1	ras-related protein Rab-12	7.41	8.41162	27.2541	16	1	nucleotide binding		cell communication; regulation of biological process; response to stimulus; transport	Pf00025; Pf00071; Pf08477	0.707404	1.61375e-05	1.00229	0.964618
IPI00369394.4	NLR family member X1	2.47	7.56201	107.522	2	2	nucleotide binding	cytoplasm; membrane; mitochondrion	defense response; reproduction; response to stimulus	Pf05729	0.830165	0.0207064	0.969706	0.631527
IPI00951853.1	Uncharacterized protein	15.8	4.85596	41.4596	1	1	protein binding; structural molecule activity	cytoskeleton	cell organization and biogenesis	Pf04382; Pf05902	0.827441	0.0185543	0.869947	0.0291143
IPI00205874.6	Uncharacterized protein	1.75	7.69385	103.678	1	1	protein binding	extracellular; membrane	cell communication; cell differentiation; cell proliferation; cellular component movement; development; regulation of biological process; response to stimulus	Pf00093; Pf07452	0.674792	9.47626e-07	1.06006	0.291779
IPI00951306.1	Uncharacterized protein	3.74	9.5249	36.2014	7	1	protein binding			Pf00640; Pf06311; Pf08416	0.853732	0.0495799	0.842167	0.00712708
IPI00211210.1	Renin	16.17	6.03662	44.2473	1	4	catalytic activity; protein binding	cytoplasm; extracellular; membrane	cell communication; cell differentiation; development; metabolic process; regulation of biological process; reproduction; response to stimulus	Pf00026; Pf07966	0.767715	0.00100054	0.898696	0.0945034
IPI00199110.1	Probable histone acetyltransferase MYST1	1.53	8.38232	52.5989	1	1	catalytic activity; metal ion binding; protein binding	chromosome; nucleus; organelle lumen	cell differentiation; cell organization and biogenesis; development; metabolic process; regulation of biological process	Pf01853; Pf11717	0.861131	0.0634888	0.83667	0.00521344
IPI00191866.6	ADP-ribosylation factor-like protein 6	4.28	8.14795	20.896	2	1	nucleotide binding; signal transducer activity	cytoplasm; nucleus	cell communication; regulation of biological process; response to stimulus	Pf00025; Pf00071; Pf00503; Pf01926; Pf04670; Pf09439	0.370955	3.4633e-35	1.94944	2.43095e-33
IPI00568390.1	Uncharacterized protein	2.45	5.51611	70.1255	2	1	protein binding			Pf00627	0.807296	0.0077611	0.899073	0.0958064
IPI00358618.3	protein HIRA	2.17	8.00146	111.613	1	1	protein binding	nucleus	cell organization and biogenesis; metabolic process; regulation of biological process	Pf00400; Pf07569; Pf09453	1.07914	0.417094	0.673202	5.56115e-10
IPI00358970.2	Uncharacterized protein	1.71	5.32568	53.0276	1	1	DNA binding; protein binding	cytoplasm	cell differentiation; cell proliferation; development; metabolic process; regulation of biological process	Pf00605; Pf10401	0.840075	0.0303841	0.868594	0.0273603
IPI00947825.1	Uncharacterized protein	10.22	8.39697	61.0917	2	1	transporter activity	membrane	transport	Pf00939; Pf03600	1.06343	0.511003	0.823689	0.00237565
IPI00368629.5	Glyceraldehyde-3-phosphate dehydrogenase	15.69	7.88428	34.9917	9	1	catalytic activity; nucleotide binding		metabolic process	Pf00044; Pf02800	1.02777	0.765409	0.713732	1.2527e-07
IPI00556956.3	Uncharacterized protein	28.92	5.13525	119.617	23	1	protein binding; structural molecule activity	cytoplasm; cytoskeleton; membrane	cell organization and biogenesis	Pf00373; Pf04382; Pf05902; Pf08736; Pf09379; Pf09380	0.884192	0.127115	0.830235	0.00356135
IPI00371079.3	Coiled-coil domain-containing protein 51	2.68	8.08936	45.7846	1	1		cytoplasm; membrane; mitochondrion; nucleus			0.738097	0.000155632	0.997784	0.974494
IPI00200092.1	Uncharacterized protein	3.53	7.1665	31.5431	1	1		membrane		Pf00335	0.842	0.0326427	0.876774	0.0394595
IPI00372124.1	Ribosome-recycling factor, mitochondrial	6.11	9.74463	29.1336	1	1		cytoplasm; mitochondrion	cell organization and biogenesis; metabolic process	Pf01765	0.857156	0.055677	0.861848	0.0198797
IPI00214525.2	Uncharacterized protein	3.24	8.14795	35.0667	1	1	catalytic activity		metabolic process	Pf01636; Pf03881	0.881346	0.117381	0.842239	0.0071556
IPI00760133.2	Uncharacterized protein	69.03	8.73389	54.43	4	1	catalytic activity	cytoplasm	metabolic process	Pf00206; Pf10415	0.850616	0.0445111	0.877045	0.039927
IPI00947757.1	Uncharacterized protein (Fragment)	23.12	5.23682	20.7076	2	2	catalytic activity; protein binding	membrane		Pf00179; Pf00627	0.877778	0.105978	0.879311	0.0440042
IPI00394472.2	Uncharacterized protein (Fragment)	5.65	6.32861	42.7423	3	1	catalytic activity; motor activity	cytoplasm; cytoskeleton; Golgi; membrane	transport	Pf01576; Pf02759; Pf06156; Pf08172; Pf12128	0.308791	1.01898e-48	2.42438	2.42867e-57
IPI00565708.2	Isoform 1 of Haptoglobin	28.24	6.53662	38.5385	2	9	catalytic activity; protein binding	cytoplasm; endoplasmic reticulum; extracellular; Golgi	defense response; development; metabolic process; reproduction; response to stimulus	Pf00084; Pf00089	0.922818	0.321501	0.778481	8.71172e-05
IPI00373155.2	Transmembrane 9 superfamily member 4	1.4	7.06396	74.626	2	1		membrane		Pf02990	0.798129	0.00503209	0.939728	0.331044
IPI00627074.2	CD99 antigen	6.67	5.12256	16.5784	1	1		membrane			0.76729	0.000976209	0.977832	0.727299
IPI00194526.1	Synembryn-B	1.73	5.63037	58.3532	2	1	enzyme regulator activity	cytoplasm		Pf10165	0.83769	0.0277675	0.897698	0.0911185
IPI00201334.1	Mitofusin-1	1.89	6.53662	83.7938	1	1	catalytic activity; nucleotide binding	cytoplasm; membrane; mitochondrion	cell organization and biogenesis; metabolic process	Pf00350; Pf04799	0.86038	0.0619489	0.87692	0.0397097
IPI00214434.3	Ras-related protein Rab-11A	66.67	6.56592	24.3784	3	1	catalytic activity; nucleotide binding	cytoplasm; endosome; membrane; mitochondrion	cell communication; cell differentiation; cell division; cell organization and biogenesis; development; metabolic process; regulation of biological process; response to stimulus; transport	Pf00025; Pf00071; Pf08477	0.793301	0.00396695	0.951488	0.437167
IPI00359821.4	similar to RIKEN cDNA 4632415K11	3.37	7.18115	52.7992	1	1		membrane		Pf07534	0.994876	0.958498	0.758923	1.53974e-05
IPI00339042.6	Ammonium transporter Rh type B	3.74	6.62451	49.6995	1	2	protein binding; transporter activity	cytoplasm; cytoskeleton; membrane	transport	Pf00909	0.747652	0.000293218	0.947305	0.397506
IPI00231893.1	Isoform Bcl-X(S) of Bcl-2-like protein 1	11.18	5.08447	18.9753	5	2			cell death; regulation of biological process	Pf00452; Pf02180	0.893695	0.163917	0.901377	0.104081
IPI00365572.1	Protein YIPF4	4.47	4.65283	27.2654	2	1		cytoplasm; Golgi; membrane			0.915937	0.277969	0.826443	0.00282284
IPI00780121.1	Uncharacterized protein	2.3	6.37939	95.3167	4	1	transporter activity	membrane	transport	Pf00955; Pf07565	0.809115	0.00843425	0.93577	0.299179
IPI00369517.4	Leucine rich repeat containing 40	2.66	6.94678	67.8981	1	1	protein binding			Pf12799	0.849888	0.0433885	0.891237	0.0714191
IPI00476749.3	Uncharacterized protein	9.79	6.68311	161.667	2	1	enzyme regulator activity	extracellular; membrane	metabolic process; regulation of biological process	Pf00207; Pf01835; Pf07677; Pf07678; Pf07703; Pf10569; Pf11974	0.957276	0.593773	0.801402	0.00052264
IPI00781602.2	Uncharacterized protein	3.9	9.53955	62.9497	4	1	nucleotide binding			Pf00076	0.858497	0.0582213	0.884869	0.0554623
IPI00191945.4	Uncharacterized protein	7.58	4.58936	31.3913	6	2	metal ion binding				0.891325	0.1541	0.855058	0.0141809
IPI00948896.1	Uncharacterized protein	2.22	8.51416	24.4777	8	1		membrane			1.03812	0.686339	0.734807	1.3701e-06
IPI00557391.3	ring finger protein 213	0.36	6.78564	593.186	4	1	catalytic activity; metal ion binding; nucleotide binding; protein binding	membrane		Pf00097	0.802689	0.00626095	0.951688	0.43911
IPI00950780.1	Uncharacterized protein	12.3	8.01611	20.4484	2	2				Pf05300	0.787471	0.00294965	0.976973	0.716974
IPI00948930.2	Uncharacterized protein	1.98	6.27783	91.3075	2	1			cell communication; regulation of biological process; response to stimulus	Pf00620	0.945176	0.488752	0.815215	0.00136997
IPI00952204.1	Uncharacterized protein	3.17	10.9165	22.3971	2	1	catalytic activity; RNA binding	nucleus; organelle lumen	metabolic process	Pf04410	0.782489	0.00227144	0.984793	0.812281
IPI00387774.4	Uncharacterized protein	0.49	6.04932	289.63	3	1	protein binding	cytoplasm; membrane; nucleus		Pf12372	1.02146	0.815268	0.754451	1.00731e-05
IPI00948527.1	Uncharacterized protein	4.85	7.09326	79.5842	6	2	catalytic activity; nucleotide binding; transporter activity	membrane	metabolic process; transport	Pf00005; Pf00664	0.945488	0.491343	0.818848	0.00174107
IPI00200122.1	Sodium-coupled neutral amino acid transporter 3	2.18	6.93213	55.6	1	1	transporter activity	membrane	transport	Pf01490	0.787943	0.0030224	1.11545	0.0486284
IPI00421857.1	Keratin, type II cytoskeletal 1	4.96	7.86963	64.7911	5	2	structural molecule activity; transporter activity	cytoskeleton; membrane	defense response; metabolic process; regulation of biological process; response to stimulus; transport	Pf00038; Pf01496	0.792463	0.00380392	0.977552	0.723924
IPI00203529.1	Sodium-dependent phosphate transport protein 2C	5.32	7.04932	63.8059	1	2	transporter activity	cytoplasm; membrane	cellular homeostasis; response to stimulus; transport	Pf02690	0.836491	0.0265237	0.926802	0.234363
IPI00362720.1	RCG25149, isoform CRA_a	10.58	7.31299	87.6448	2	6	catalytic activity; nucleotide binding	cytoplasm	metabolic process	Pf00749; Pf03950; Pf04557; Pf04558	0.865092	0.072111	0.942782	0.356983
IPI00471666.1	Protein FAM151A	8.88	6.72705	67.1445	1	4		membrane		Pf10223	0.866874	0.076276	0.919793	0.190792
IPI00367836.3	Uncharacterized protein	0.4	6.44287	336.76	2	1	protein binding	membrane		Pf00400; Pf12234	0.987779	0.887493	0.788987	0.000204246
IPI00198711.1	Uncharacterized protein	15.13	9.84717	12.7266	1	1		cytoplasm; mitochondrion; ribosome		Pf10780	0.894219	0.166143	0.873439	0.0340807
IPI00778302.1	Isoform 1 of Leukocyte surface antigen CD47	5.94	8.63135	32.9738	3	1	protein binding	membrane	cell communication; cellular component movement; regulation of biological process; response to stimulus	Pf04549; Pf08204	0.831431	0.0217758	0.942036	0.350545
IPI00373245.3	Uncharacterized protein	3.56	6.41748	37.502	1	1	catalytic activity; metal ion binding	extracellular; membrane	metabolic process	Pf00194	0.929139	0.364882	0.858043	0.0164854
IPI00191680.1	Trypsin V-B	6.1	5.08447	26.802	1	1	catalytic activity; metal ion binding	extracellular	metabolic process	Pf00089	0.981378	0.823762	0.891012	0.0708006
IPI00362092.1	Uncharacterized protein	8.15	9.49561	15.2338	1	1	structural molecule activity	cytoplasm; mitochondrion; organelle lumen; ribosome	metabolic process	Pf00886	0.747493	0.000290233	1.05378	0.343572
IPI00948222.1	Uncharacterized protein	1.23	6.354	102.049	4	1	catalytic activity; nucleotide binding; protein binding	membrane	metabolic process	Pf00018; Pf00069; Pf00595; Pf00625; Pf02828; Pf07653; Pf07714	0.910669	0.247288	0.866493	0.0248117
IPI00559533.2	Keratin, type II cytoskeletal 2 epidermal	2.04	7.69385	69.0852	2	1	structural molecule activity	cytoskeleton		Pf00038; Pf05701	0.798172	0.00504262	0.992755	0.91145
IPI00411258.1	Isoform 2 of Nuclear receptor subfamily 4 group A member 3	1.86	8.41162	46.2105	4	1	DNA binding; metal ion binding; receptor activity; signal transducer activity	nucleus	cell communication; metabolic process; regulation of biological process; response to stimulus	Pf00105	1.16629	0.103402	0.679554	1.40305e-09
IPI00951734.1	Uncharacterized protein	5.17	9.37842	52.5385	3	1	transporter activity	membrane	transport	Pf07690	0.819873	0.0135432	0.967179	0.602721
IPI00768509.2	arsenate resistance protein 2-like	1.05	5.59229	87.4744	1	1				Pf04959; Pf12066	0.823356	0.0156836	0.963559	0.56239
IPI00776806.1	Isoform 2 of Brain-specific angiogenesis inhibitor 1-associated protein 2-like protein 1	1.9	8.76318	52.5038	2	1	catalytic activity; protein binding		cell communication; cell organization and biogenesis; regulation of biological process; response to stimulus	Pf00018; Pf07653; Pf08397; Pf12474	0.728781	8.12781e-05	1.08972	0.120819
IPI00370069.4	Uncharacterized protein (Fragment)	1.91	6.34131	135.826	3	2	protein binding	membrane		Pf12807	0.874042	0.0949522	0.922874	0.20919
IPI00768551.1	Uncharacterized protein	1.11	5.87158	120.428	8	1	DNA binding; protein binding	nucleus		Pf04433	0.849297	0.0424949	0.936197	0.30252
IPI00476304.2	Uncharacterized protein (Fragment)	1.55	5.32568	118.283	2	1	catalytic activity		metabolic process	Pf04564; Pf10408	1.04928	0.605631	0.757832	1.38969e-05
IPI00372638.4	Sperm associated antigen 5	1.6	4.93213	132.304	1	1		cytoplasm; Golgi	transport	Pf02463; Pf07888; Pf09730; Pf12128	0.680928	1.6751e-06	1.16863	0.00493801
IPI00362229.4	ARP1 actin-related protein 1 homolog B	15.16	6.40479	42.2547	1	1	nucleotide binding	cytoplasm; cytoskeleton		Pf00022	0.842842	0.0336741	0.944791	0.374673
IPI00650138.1	hexaprenyldihydroxybenzoate methyltransferase, mitochondrial	7.69	6.84424	32.0562	2	2	catalytic activity	cytoplasm	metabolic process	Pf01209; Pf02353; Pf05175; Pf06325; Pf08003; Pf08241; Pf08242; Pf09445; Pf12847	0.783406	0.00238469	1.01886	0.733881
IPI00198191.2	Calcyclin-binding protein	10.04	7.86963	26.5247	1	1	protein binding	cytoplasm; nucleus	cell death; cell differentiation; development; metabolic process; regulation of biological process; response to stimulus	Pf04969; Pf05002; Pf09032	0.814575	0.0107674	0.982422	0.783099
IPI00209159.3	Ras-related GTP-binding protein A	5.11	7.72314	36.5426	1	1	nucleotide binding; protein binding	cytoplasm; Golgi; nucleus; vacuole	cell communication; cell death; regulation of biological process; reproduction; response to stimulus	Pf00025; Pf00071; Pf04670	0.835164	0.0252024	0.958429	0.507321
IPI00476879.1	transforming acidic coiled coil 2 isoform 1	0.6	4.77979	300.045	27	1	catalytic activity; motor activity; protein binding	cytoplasm; cytoskeleton; membrane; mitochondrion; nucleus	cell organization and biogenesis; transport	Pf01576; Pf02463; Pf03938; Pf05010; Pf05557; Pf05816; Pf06160; Pf07926; Pf08598; Pf09728; Pf09731; Pf10174; Pf12037; Pf12128	0.770772	0.00119226	1.03952	0.482968
IPI00204467.1	Sulfotransferase 1C2	70.61	8.04541	34.6763	2	3	catalytic activity	cytoplasm; vacuole		Pf00685	0.80372	0.00657245	0.990955	0.88892
IPI00781381.1	Uncharacterized protein (Fragment)	26.81	9.20264	64.9627	1	1	protein binding	cytoplasm; Golgi; membrane	response to stimulus		0.840828	0.0312516	0.954109	0.463037
IPI00325975.3	Vesicle-associated membrane protein 8	9	8.83643	11.3131	1	1	protein binding	cytoplasm; endosome; membrane; mitochondrion; vacuole	cell organization and biogenesis; transport	Pf00957	0.864706	0.0712314	0.972243	0.660943
IPI00779295.2	Dynein heavy chain 12, axonemal	0.55	6.02393	357.019	46	1	catalytic activity; motor activity; nucleotide binding	cytoplasm; cytoskeleton; membrane	cellular component movement; metabolic process	Pf03028; Pf07728; Pf08393; Pf12774; Pf12775; Pf12780	0.922434	0.31897	0.871713	0.0315442
IPI00464560.1	Cell cycle control protein 50A	3.05	8.90967	37.1491	2	1		membrane		Pf03381	0.964451	0.659878	0.833875	0.00442701
IPI00370393.2	60S ribosomal protein L29-like	13.33	11.2095	11.9625	31	2	structural molecule activity	cytoplasm; ribosome	metabolic process	Pf01779	0.887395	0.138764	0.903243	0.111167
IPI00205224.1	F-box only protein 30	1.48	5.19873	81.9583	1	1	catalytic activity; metal ion binding; protein binding		metabolic process	Pf00646; Pf12937	0.885129	0.130444	0.912718	0.152911
IPI00367702.4	rCG49974-like	3.11	7.12256	42.6097	1	1	protein binding			Pf01436	0.932264	0.387504	0.86838	0.0270909
IPI00231298.5	Platelet-activating factor acetylhydrolase IB subunit alpha	6.34	7.37158	46.6401	1	2	catalytic activity; protein binding	chromosome; cytoplasm; cytoskeleton; cytosol; membrane; nucleus	cell communication; cell differentiation; cell division; cell growth; cell organization and biogenesis; cell proliferation; cellular component movement; development; metabolic process; regulation of biological process; reproduction; response to stimulus; transport	Pf00400; Pf08513	0.888584	0.143284	0.934166	0.286832
IPI00188677.3	tRNA nucleotidyl transferase, CCA-adding, 1	2.3	7.91357	49.7909	1	1	catalytic activity; RNA binding	cytoplasm; cytoskeleton	metabolic process	Pf01743; Pf12627	0.852228	0.047078	0.950963	0.432078
IPI00768043.1	Uncharacterized protein	1.7	7.25439	52.4456	1	1		membrane			0.863971	0.0695817	0.939139	0.326178
IPI00373292.1	Oligoribonuclease, mitochondrial (Fragment)	7.59	7.15186	26.7346	1	1	catalytic activity	cytoplasm; membrane; mitochondrion; nucleus; organelle lumen	metabolic process	Pf00929	0.865726	0.0735709	0.937895	0.316044
IPI00371952.2	UBX domain-containing protein 4	5.73	6.03662	56.3595	1	2	protein binding	cytoplasm; endoplasmic reticulum; membrane; nucleus	response to stimulus	Pf00789	0.942286	0.465051	0.926541	0.232626
IPI00337269.2	39S ribosomal protein L40, mitochondrial	7.77	9.5542	24.3818	2	1		cytoplasm; mitochondrion; organelle lumen; ribosome		Pf09812	0.939087	0.439499	0.865315	0.0234724
IPI00203992.1	PDZK1-interacting protein 1	28.07	4.83057	12.2351	1	3		membrane			0.791759	0.0036715	1.01661	0.764106
IPI00192973.1	Nuclear pore glycoprotein p62	1.9	5.31299	53.3645	1	1	protein binding; structural molecule activity	cytoplasm; cytoskeleton; membrane; nucleus	cell communication; cell death; cell proliferation; metabolic process; regulation of biological process; response to stimulus; transport	Pf05064	0.98273	0.837178	0.829634	0.00343377
IPI00767805.2	hypothetical protein isoform 2	22.84	4.31006	27.8828	3	3	protein binding				0.814722	0.0108373	0.986315	0.831117
IPI00951902.1	Uncharacterized protein (Fragment)	24.14	5.5542	32.167	3	4				Pf05721	0.931402	0.381192	0.921099	0.198447
IPI00327697.4	Dipeptidase 1	42.2	6.07471	45.4931	1	10	catalytic activity; enzyme regulator activity; metal ion binding	extracellular; membrane	cell death; cellular component movement; metabolic process; regulation of biological process; response to stimulus	Pf01244	0.865274	0.0725268	0.940305	0.33586
IPI00369654.3	Uncharacterized protein	3.67	9.5835	32.4707	1	1		cytoplasm; membrane; mitochondrion	transport	Pf00153	0.957124	0.592408	0.856895	0.015564
IPI00214825.1	Growth factor receptor-bound protein 7	2.06	8.06006	59.8512	1	1	protein binding; RNA binding	cytoplasm; cytosol; membrane	cell communication; cell organization and biogenesis; cellular component movement; metabolic process; regulation of biological process; response to stimulus	Pf00017; Pf00169; Pf00788; Pf08947	0.893432	0.162805	0.91888	0.185568
IPI00205392.5	Mitochondrial import inner membrane translocase subunit Tim23	8.13	8.60205	21.893	3	1	protein binding; transporter activity	cytoplasm; membrane; mitochondrion	transport	Pf02466	0.774781	0.0014937	1.05989	0.293145
IPI00777057.2	prominin 1 isoform 2	3.87	6.49365	93.1209	2	2		membrane		Pf05478	0.819982	0.0136062	0.997158	0.966638
IPI00231450.6	Equilibrative nucleoside transporter 1	2.84	7.98682	49.984	1	1	transporter activity	membrane	cell communication; cellular homeostasis; development; reproduction; response to stimulus; transport	Pf01733	0.732158	0.00010324	1.12395	0.034966
IPI00203723.1	Arginase-related protein	4.65	6.52197	37.7764	2	1	catalytic activity; metal ion binding		metabolic process	Pf00491	0.746047	0.000264229	1.10327	0.0760622
IPI00949627.1	Uncharacterized protein	0.81	5.87158	167.931	3	1	catalytic activity; DNA binding; metal ion binding; protein binding	membrane; nucleus	metabolic process	Pf00628; Pf01388; Pf02373; Pf02375; Pf02928; Pf08429	0.637401	1.97209e-08	1.2923	3.77089e-06
IPI00231350.5	Parvalbumin alpha	7.27	5.18604	11.918	2	1	metal ion binding	cytoplasm			1.59351	9.00921e-07	0.51707	4.63959e-25
IPI00951959.1	Uncharacterized protein (Fragment)	6.98	9.68604	25.0802	2	2	protein binding			Pf00505	0.880129	0.113392	0.938235	0.318794
IPI00194285.1	Histone-binding protein RBBP7	8.94	5.04639	47.7902	2	1	protein binding	nucleus; organelle lumen	cell growth; cell organization and biogenesis; metabolic process; regulation of biological process; response to stimulus	Pf00400; Pf12265	0.949068	0.521553	0.870103	0.0293222
IPI00212258.3	phosphohistidine phosphatase 1	33.06	5.52881	14.0017	1	4	catalytic activity; protein binding	cytoplasm; cytosol	cell communication; cell organization and biogenesis; cellular component movement; cellular homeostasis; metabolic process; regulation of biological process; response to stimulus; transport	Pf05005	0.942576	0.467403	0.946725	0.392174
IPI00212934.1	Sodium/glucose cotransporter 2	19.7	7.78174	72.9138	4	12	transporter activity	membrane	transport	Pf00474	0.839824	0.0300996	0.990979	0.889225
IPI00679210.4	Microtubule-associated protein	5.83	9.43701	35.8743	14	2	protein binding	cytoskeleton		Pf00418	0.931171	0.379506	0.887706	0.0621755
IPI00886461.2	Centlein (Fragment)	0.97	8.11865	82.6697	2	1		cytoplasm; cytoskeleton			0.858728	0.0586694	0.962634	0.552272
IPI00210780.1	Uncharacterized protein	9.84	9.46631	14.4326	2	1	structural molecule activity	cytoplasm; ribosome	metabolic process	Pf01776	0.904553	0.214554	0.914583	0.162317
IPI00198699.1	Barttin	4.22	4.48779	33.8733	1	1	transporter activity	membrane	transport		0.78547	0.00265823	0.966391	0.593842
IPI00200118.4	Uncharacterized protein	1.26	5.18604	91.0135	3	1	catalytic activity; motor activity; nucleotide binding	cytoplasm; cytoskeleton; membrane; mitochondrion	metabolic process; regulation of biological process; transport	Pf01576; Pf07888; Pf09731; Pf10186; Pf12128	0.920043	0.303473	0.899925	0.0988046
IPI00567976.3	sulfotransferase K2-like	43.53	7.97217	32.4002	3	1	catalytic activity	membrane		Pf00685	0.73597	0.000134553	1.13872	0.0190864
IPI00914195.1	galectin-related protein	11.05	5.35107	18.9436	1	1				Pf00337	0.83969	0.0299485	0.988172	0.854195
IPI00369415.1	Uncharacterized protein	9.52	7.38623	18.4415	1	1	catalytic activity	cytoplasm	metabolic process	Pf02580	1.03707	0.694188	0.800266	0.000480965
IPI00568036.1	64 kDa protein	1.23	8.51416	63.9512	2	1	catalytic activity; nucleotide binding		metabolic process	Pf00069; Pf07714	0.840108	0.0304219	0.989735	0.873682
IPI00371821.2	Isoform 2 of Band 4.1-like protein 5	1.59	9.24658	57.5153	6	1	protein binding	cytoplasm; cytoskeleton; membrane		Pf00373; Pf08736; Pf09379; Pf09380	0.657832	1.78686e-07	1.2638	2.42384e-05
IPI00870572.1	potassium channel tetramerisation domain containing 3	1.47	7.12256	88.6255	1	2	protein binding		cell organization and biogenesis	Pf02214	0.822109	0.0148865	1.0114	0.835583
IPI00366154.3	basophilic leukemia expressed protein BLES03	4.45	6.1001	31.4237	1	1				Pf08939	0.875776	0.0999551	0.949452	0.417608
IPI00948013.1	Uncharacterized protein	7.24	8.104	33.1598	3	2	catalytic activity; protein binding		cell organization and biogenesis; metabolic process	Pf00856	0.890044	0.148972	0.934301	0.287861
IPI00393781.4	Uncharacterized protein	1.78	5.49072	48.719	4	1	transporter activity	membrane	transport	Pf00474	0.786438	0.00279588	1.05797	0.308359
IPI00358313.1	Proteolipid protein 2	7.95	7.1665	16.5457	1	1	protein binding	membrane		Pf01284	0.77312	0.00136136	1.00833	0.87868
IPI00339026.1	Isoform 4 of Ras GTPase-activating protein SynGAP	1.2	7.82568	128.409	5	1	enzyme regulator activity; protein binding		cell communication; regulation of biological process; response to stimulus	Pf00168; Pf00169; Pf00616; Pf02463; Pf12004; Pf12037; Pf12128	0.687025	2.90031e-06	1.21187	0.000528629
IPI00188468.2	Protein FAM54B	8.3	6.1001	31.7102	1	1	transporter activity	extracellular		Pf05308	0.824514	0.0164563	1.01015	0.853092
IPI00359635.3	ubiquitination factor E4B	2.9	6.01123	133.215	3	2	catalytic activity		metabolic process	Pf04564; Pf10408	0.914981	0.272232	0.910861	0.143942
IPI00358746.3	Uncharacterized protein	1.89	5.18604	132.98	3	2	catalytic activity; metal ion binding; motor activity	cytoskeleton; membrane	metabolic process; regulation of biological process	Pf00038; Pf00254; Pf01576; Pf02463; Pf03962; Pf04156; Pf05557; Pf08703; Pf09726; Pf09744; Pf09789; Pf10186; Pf10211; Pf10234; Pf12128; Pf12718	0.920543	0.306675	0.906835	0.125839
IPI00563516.1	cysteinyl-tRNA synthetase, cytoplasmic	1.87	6.52197	85.5401	2	1	catalytic activity; metal ion binding; nucleotide binding	cytoplasm; cytosol	metabolic process	Pf01406; Pf09334; Pf11101	0.985258	0.862332	0.849342	0.0105332
IPI00464529.1	Uncharacterized protein	2.67	5.42725	50.7391	2	1	nucleotide binding		transport	Pf00076; Pf02136	0.876452	0.101961	0.955001	0.472022
IPI00365106.1	Uncharacterized protein	43.27	5.40186	56.8147	7	9	catalytic activity; nucleotide binding; protein binding; transporter activity	cytoplasm; cytosol; membrane; vacuole	development; metabolic process; transport	Pf00006; Pf00306; Pf02874	0.900046	0.192386	0.927215	0.237121
IPI00371550.5	Lyplal1 protein (Fragment)	7.52	9.86182	14.8149	1	1	catalytic activity			Pf02230	0.922009	0.316178	0.909298	0.136699
IPI00325517.5	Cullin-5	3.97	7.94287	90.8323	2	2	catalytic activity; protein binding; receptor activity; signal transducer activity	cytoplasm; nucleus	cellular homeostasis; metabolic process; response to stimulus	Pf00888; Pf10557	0.947258	0.50617	0.886981	0.0604011
IPI00187902.4	CD9 antigen	3.1	7.26904	25.1979	1	1	protein binding	cell surface; membrane	cell communication; cell differentiation; cell organization and biogenesis; cell proliferation; cellular component movement; cellular homeostasis; development; regulation of biological process; reproduction; response to stimulus	Pf00335	0.940989	0.454603	0.893264	0.0771985
IPI00957336.1	Uncharacterized protein	9.42	6.40479	15.2625	1	1	catalytic activity			Pf01738; Pf02230; Pf12695; Pf12697	0.881937	0.119355	0.955834	0.480488
IPI00364938.3	Uncharacterized protein (Fragment)	20.96	6.39209	19.0162	3	3	protein binding			Pf00018; Pf00880; Pf07653	0.926634	0.347304	0.909608	0.138113
IPI00870829.1	Uncharacterized protein	8.97	6.65381	55.8764	1	2	catalytic activity; metal ion binding	cytoplasm	metabolic process	Pf00883	1.05621	0.558198	0.946513	0.390231
IPI00958825.1	Metallothionein 1 (Fragment)	38.46	8.1333	5.0308	3	2	metal ion binding				0.768368	0.00103899	1.05477	0.335011
IPI00565188.1	Sulfotransferase 1C2A-like	42.91	8.52881	34.9854	4	1	catalytic activity			Pf00685	1.0314	0.737255	0.817893	0.00163561
IPI00204111.2	15 kDa selenoprotein	8.02	5.35107	17.7641	1	1		cytoplasm; endoplasmic reticulum; organelle lumen	metabolic process	Pf08806	0.928743	0.362071	0.908371	0.132531
IPI00196922.1	Uncharacterized protein	8.85	8.48486	24.9016	3	2	protein binding			Pf00595; Pf09007	0.869822	0.0835762	0.97017	0.636867
IPI00193570.1	Uncharacterized protein	6.8	5.0083	33.7499	1	2		membrane	reproduction		0.882448	0.121082	0.980764	0.76283
IPI00951443.1	Uncharacterized protein	5.88	7.84033	21.0923	2	1	protein binding			Pf00400	0.853891	0.0498501	0.988753	0.861434
IPI00949873.1	Uncharacterized protein	79.73	7.07861	34.7454	4	1	catalytic activity			Pf00685	0.904732	0.215469	0.9336	0.282553
IPI00362623.1	Peptidyl-prolyl cis-trans isomerase FKBP8	7.94	5.21143	43.5283	1	2	catalytic activity; protein binding	cytoplasm; endoplasmic reticulum; membrane; mitochondrion	cell communication; cell death; cell differentiation; development; metabolic process; regulation of biological process; response to stimulus	Pf00254; Pf00515; Pf07719	0.80275	0.00627892	1.05228	0.356865
IPI00197089.4	Uncharacterized protein	0.35	6.32861	196.998	1	1		cell surface; membrane		Pf00040; Pf00059	0.791533	0.00362987	1.06721	0.239891
IPI00390531.4	fibrous sheath-interacting protein 2-like	0.23	6.37939	584.462	3	1		membrane			0.865945	0.0740811	0.975768	0.702568
IPI00952126.1	Uncharacterized protein	3.72	7.56201	67.2727	2	2	catalytic activity; nucleotide binding; protein binding	membrane	metabolic process	Pf00004; Pf01078; Pf05729; Pf07724; Pf07728; Pf10431	0.781066	0.00210525	1.08182	0.15552
IPI00192566.3	Uncharacterized protein	3.87	9.74463	38.5769	1	1	protein binding	cytoplasm; endoplasmic reticulum; membrane	cell organization and biogenesis; transport	Pf08610	0.851307	0.0455971	0.993886	0.925622
IPI00568352.3	Uncharacterized protein (Fragment)	0.41	6.03662	548.433	7	1	metal ion binding; protein binding; transporter activity	membrane	cellular homeostasis; transport	Pf00622; Pf01365; Pf02026; Pf02815; Pf06459; Pf08454; Pf08709	0.806948	0.00763754	1.04929	0.384179
IPI00562527.1	Uncharacterized protein	13.95	8.89502	32.7757	2	5		membrane	transport	Pf00153	0.912921	0.260125	0.922911	0.209414
IPI00769095.2	hypothetical protein	1.86	8.00146	120.965	1	1					1.04074	0.666935	0.813852	0.00125033
IPI00199819.1	Uncharacterized protein	3.68	6.66846	39.2454	1	1		membrane	regulation of biological process; transport	Pf03381	0.999747	0.993968	0.84816	0.00988988
IPI00210884.1	DnaJ homolog subfamily A member 1	18.89	7.07861	44.8395	5	6	metal ion binding; nucleotide binding; protein binding	membrane	cell communication; cellular component movement; metabolic process; regulation of biological process; reproduction; response to stimulus	Pf00226; Pf00684; Pf01556	0.956349	0.585423	0.935535	0.297353
IPI00959368.1	Uncharacterized protein (Fragment)	9.09	9.92041	12.2356	3	1	nucleotide binding			Pf00076	0.945507	0.491501	0.897191	0.0894353
IPI00188288.2	Uncharacterized protein	5.28	5.09717	44.0788	4	2	catalytic activity; nucleotide binding; protein binding	cytoplasm; nucleus; vacuole	metabolic process	Pf00025; Pf04670	0.944085	0.479737	0.898663	0.0943891
IPI00952152.1	Uncharacterized protein	7.31	8.76318	51.1816	3	3		membrane	transport	Pf07690	0.907262	0.228671	0.929427	0.252271
IPI00877375.1	Isoform 2 of Dehydrogenase/reductase SDR family member 7B	4.75	9.42236	34.3761	3	1	catalytic activity; nucleotide binding		metabolic process	Pf00106; Pf08659	0.965388	0.668691	0.880721	0.0467095
IPI00209348.3	Epsin-2	1.72	7.86963	62.3103	5	1		cytoplasm; membrane	cell organization and biogenesis; regulation of biological process; transport	Pf01417; Pf07651	0.905103	0.217371	0.939566	0.329703
IPI00765998.2	Similar to ribosomal protein, mitochondrial, S22	3.34	8.30908	41.2094	1	1		cytoplasm; ribosome		Pf10245	0.996677	0.976512	0.854151	0.013538
IPI00391752.3	Uncharacterized protein	2.64	5.37646	38.1051	9	1	catalytic activity; motor activity; protein binding	cytoskeleton		Pf09311	0.92067	0.307493	0.924714	0.220737
IPI00952471.1	Uncharacterized protein	0.67	5.13525	146.22	2	1	metal ion binding			Pf01363; Pf11979	1.0509	0.594365	0.810394	0.000988034
IPI00214587.1	Adrenodoxin, mitochondrial	15.43	5.88428	20.122	1	2	metal ion binding; protein binding	cytoplasm; membrane; mitochondrion; organelle lumen	development; metabolic process; regulation of biological process; response to stimulus; transport		0.898962	0.187299	0.947813	0.402215
IPI00197437.1	Armadillo repeat-containing protein 1	7.45	5.56689	31.1848	1	1	metal ion binding; protein binding	cytoplasm; mitochondrion	transport	Pf00514	0.918977	0.29672	0.927433	0.238588
IPI00198567.1	LIM and SH3 domain protein 1	30.8	7.04932	29.9514	2	7	metal ion binding; protein binding; transporter activity	cytoplasm; cytoskeleton; membrane	transport	Pf00018; Pf00412; Pf00880; Pf07653	0.895684	0.17249	0.946612	0.391137
IPI00365254.4	dyslexia susceptibility 2-like	0.86	6.50732	115.453	1	1	protein binding	membrane		Pf02010	0.89908	0.187849	0.948502	0.408649
IPI00476141.2	rCG61219-like	8.28	7.76709	18.7492	1	1					0.916263	0.279946	0.931028	0.263629
IPI00197470.1	Phosphatidylinositol 4-kinase type 2-alpha	2.3	8.07471	54.2707	1	1	catalytic activity; nucleotide binding; protein binding	cytoplasm; endosome; extracellular; membrane; mitochondrion	metabolic process; response to stimulus; transport	Pf00454	0.968185	0.695206	0.881114	0.0474866
IPI00214787.1	Monocarboxylate transporter 1	12.96	8.32373	53.2034	1	4	protein binding; transporter activity	cytoplasm; membrane; mitochondrion	transport	Pf00083; Pf07690	0.868863	0.0811462	0.964875	0.57692
IPI00911336.1	Cysteine sulfinate decarboxylase	2.76	7.1665	52.7282	2	1	catalytic activity		metabolic process	Pf00266; Pf00282; Pf01212	0.845608	0.0372483	1.01076	0.844573
IPI00203773.3	Uncharacterized protein	7.61	9.65674	29.4229	1	2	structural molecule activity	cytoplasm; mitochondrion; organelle lumen; ribosome	cell organization and biogenesis; metabolic process; regulation of biological process	Pf00542	0.906198	0.223054	0.943256	0.361112
IPI00565182.4	Uncharacterized protein	4.86	7.84033	62.2814	2	2	transporter activity	membrane	transport	Pf00083; Pf07690	0.805428	0.00711888	1.0625	0.273256
IPI00766067.2	mitochondrial carrier triple repeat protein 1-like	7.25	9.74463	29.5054	3	1		membrane		Pf00153	0.935375	0.410774	0.915152	0.16527
IPI00768173.3	Uncharacterized protein	6.62	10.0522	16.3337	1	1		membrane		Pf04930	0.892339	0.158246	0.972805	0.667522
IPI00388843.3	sentan	16.78	8.39697	15.9793	3	2	metal ion binding			Pf01023	0.931545	0.382237	0.919589	0.189618
IPI00991281.1	apolipoprotein O	34.34	9.23193	22.6147	2	5		membrane		Pf09769	0.843256	0.0341896	1.01199	0.827413
IPI00421940.1	ATP-binding cassette sub-family B member 7, mitochondrial	11.17	9.30518	82.506	1	5	catalytic activity; nucleotide binding; transporter activity	cytoplasm; membrane; mitochondrion	cellular homeostasis; metabolic process; transport	Pf00005; Pf00664; Pf05783	0.933687	0.398062	0.915331	0.166206
IPI00365149.2	Ubiquinone biosynthesis protein COQ9, mitochondrial	6.41	5.77002	35.1235	1	2		cytoplasm; mitochondrion	metabolic process	Pf08511	0.919883	0.302458	0.973516	0.675879
IPI00373587.3	Uncharacterized protein	19.2	6.29053	36.5937	3	4	catalytic activity; enzyme regulator activity; nucleotide binding; protein binding	cytoplasm; membrane; nucleus	cell death; metabolic process; regulation of biological process	Pf03095	0.916609	0.282046	0.935572	0.297641
IPI00769286.1	sodium-coupled monocarboxylate transporter 2	6.14	7.95752	68.0218	2	3	transporter activity	membrane	transport	Pf00474	0.886526	0.135529	1.02073	0.709215
IPI00949535.1	Uncharacterized protein (Fragment)	0.91	6.01123	110.13	3	1	catalytic activity; motor activity	cytoskeleton		Pf01302; Pf01576; Pf02463; Pf08317; Pf10174; Pf12128	0.932606	0.390026	0.919919	0.191521
IPI00368721.3	Putative N-acetylglucosamine-6-phosphate deacetylase	3.42	6.39209	43.5115	1	1	catalytic activity; metal ion binding		metabolic process	Pf01979; Pf07969	0.920383	0.305648	0.932332	0.273114
IPI00948894.1	Uncharacterized protein	3.97	6.771	122.229	6	1	catalytic activity; metal ion binding; nucleotide binding; transporter activity	membrane	metabolic process; transport	Pf00122; Pf00689; Pf00690; Pf00702; Pf08282; Pf12424; Pf12710	0.935197	0.409423	0.917794	0.179479
IPI00367011.3	Uncharacterized protein	10.61	8.35303	20.1654	1	1		cytoplasm; mitochondrion		Pf07047	0.880814	0.115627	0.982564	0.784834
IPI00200845.1	Actin-related protein 2/3 complex subunit 1A	10.54	8.17725	41.5727	3	1	protein binding	cytoplasm; cytoskeleton	cell organization and biogenesis; regulation of biological process	Pf00400	0.935424	0.41115	0.918429	0.183019
IPI00198988.1	Nucleoside diphosphate kinase	34.91	6.34131	19.0769	1	4	catalytic activity; nucleotide binding	cytoplasm	metabolic process	Pf00334	0.911757	0.253437	0.974565	0.688271
IPI00372007.4	28S ribosomal protein S36, mitochondrial	53.4	10.3452	11.406	3	4					0.922485	0.319302	0.946015	0.385693
IPI00193952.3	Uncharacterized protein	4.22	6.78564	26.6165	1	1	catalytic activity; nucleotide binding	cytoplasm; nucleus	cell communication; development; metabolic process; regulation of biological process; response to stimulus; transport	Pf00009; Pf00025; Pf00071; Pf04670; Pf08477	0.895795	0.172978	0.959807	0.52186
IPI00557215.3	Uncharacterized protein	4.41	5.94775	67.1583	16	2	catalytic activity; nucleotide binding; protein binding	cytoplasm; membrane; mitochondrion; nucleus	metabolic process	Pf00769; Pf02029; Pf02263; Pf02463; Pf02841; Pf03938; Pf04111; Pf05879; Pf09731; Pf10147; Pf12128	0.992313	0.932845	0.866464	0.024778
IPI00371643.5	Uncharacterized protein	4.29	10.0669	23.4754	1	1					0.92533	0.338353	0.929411	0.252163
IPI00371285.4	Podocan-like protein 1-like	1.2	9.02686	65.413	1	1	protein binding			Pf12799	0.919984	0.303096	0.935208	0.294815
IPI00923710.1	Superoxide dismutase	5.7	6.21436	23.9537	2	1	antioxidant activity; catalytic activity; metal ion binding		metabolic process	Pf00080	1.00072	0.985788	0.859893	0.0180677
IPI00209263.3	FERM domain containing 4B	0.97	8.646	117.776	2	1		cytoskeleton; membrane		Pf00373; Pf09379; Pf09380; Pf11819	0.975648	0.767333	1.06078	0.286254
IPI00655249.1	Enoyl-CoA hydratase domain-containing protein 3, mitochondrial	8.33	8.57275	32.3649	1	2	catalytic activity	cytoplasm; mitochondrion	metabolic process	Pf00378	0.826791	0.0180698	1.03018	0.589913
IPI00947982.1	Uncharacterized protein	2.23	8.86572	116.949	2	2	protein binding	cytoplasm; cytoskeleton; membrane; nucleus	cell organization and biogenesis	Pf02463; Pf07798	1.04131	0.662768	0.886805	0.0599767
IPI00231610.5	Calpain-1 catalytic subunit	2.95	5.65576	82.0673	1	2	catalytic activity; metal ion binding; protein binding	chromosome; cytoplasm; membrane; nucleus	cell differentiation; development; metabolic process; response to stimulus	Pf00648; Pf01067	0.953371	0.558922	0.906926	0.126225
IPI00230788.6	Carbonic anhydrase 3	4.62	7.37158	29.4127	1	1	catalytic activity; metal ion binding	cytoplasm	metabolic process; response to stimulus	Pf00194	0.678577	1.34942e-06	1.27171	1.46339e-05
IPI00391783.3	Transporter	6.6	5.5542	56.464	3	3	transporter activity	membrane	transport	Pf00209	0.866362	0.0750609	0.989529	0.871108
IPI00231683.1	Isoform L-type of Pyruvate kinase isozymes R/L	15.47	6.62451	58.7567	2	5	catalytic activity; metal ion binding		metabolic process	Pf00224; Pf02887	0.928596	0.361031	0.941107	0.342617
IPI00951913.2	Uncharacterized protein	13.73	9.59814	6.03335	3	1					0.880072	0.113208	0.98307	0.791052
IPI00777710.2	Uncharacterized protein	4.71	9.87646	20.4002	1	1	protein binding	cytoplasm; Golgi	cell organization and biogenesis; metabolic process; regulation of biological process	Pf05217	0.770995	0.00120748	1.12248	0.0370565
IPI00339007.1	Myeloid-associated differentiation marker	9.43	8.17725	35.1251	1	2		membrane		Pf01284	0.849531	0.0428466	1.01905	0.731462
IPI00569885.2	Uncharacterized protein	7.22	6.55127	21.741	2	1				Pf00011	0.996958	0.979324	0.869086	0.027987
IPI00201953.1	2-amino-3-carboxymuconate-6-semialdehyde decarboxylase	48.81	6.44287	38.0661	1	10	catalytic activity; metal ion binding	cytoplasm; cytosol	metabolic process	Pf04909	0.867908	0.0787785	1.00545	0.919381
IPI00454401.1	Uncharacterized protein	13.27	7.62061	36.3782	9	3	catalytic activity; nucleotide binding		metabolic process	Pf00106; Pf08659	0.810957	0.00916689	1.0547	0.335634
IPI00554226.1	Uncharacterized protein	2.92	7.63525	30.6009	1	1	protein binding			Pf00084	0.976694	0.777571	0.887191	0.06091
IPI00364585.4	Serine-threonine kinase receptor-associated protein	3.14	5.12256	38.432	1	1	protein binding	cytoplasm; membrane; mitochondrion; nucleus; spliceosomal complex	cell communication; metabolic process; regulation of biological process; response to stimulus	Pf00400	0.911792	0.253637	0.896875	0.0883984
IPI00231864.5	Cytochrome c, somatic	64.76	9.5835	11.598	7	7	metal ion binding	cytoplasm; cytosol; membrane; mitochondrion	cell death; metabolic process; regulation of biological process; response to stimulus; transport	Pf00034	0.852617	0.0477149	1.03062	0.584586
IPI00780736.1	Uncharacterized protein (Fragment)	3.1	5.05908	44.0581	1	1	structural molecule activity	cytoskeleton		Pf00038; Pf00932	0.965764	0.672236	0.89784	0.0915939
IPI00950823.1	Uncharacterized protein (Fragment)	9.35	5.2749	43.3386	1	1	metal ion binding; nucleotide binding	nucleus			0.937031	0.42346	0.925534	0.226026
IPI00204069.1	Uncharacterized protein	3.38	8.11865	71.5641	1	1	protein binding; transporter activity	membrane	cell organization and biogenesis; regulation of biological process; transport	Pf00520; Pf02214; Pf07885; Pf08016; Pf11601; Pf11879	1.15677	0.122984	0.749733	6.36266e-06
IPI00213579.3	Tripeptidyl-peptidase 2	2.4	6.37939	138.206	2	3	catalytic activity	cytoplasm; nucleus	metabolic process	Pf00082; Pf12580	0.915995	0.278322	0.96269	0.552886
IPI00765041.1	G protein-coupled receptor, family C, group 5, member C isoform 1	2.05	8.01611	48.3538	4	1	receptor activity; signal transducer activity	membrane	cell communication; regulation of biological process; response to stimulus	Pf00003	0.86827	0.0796686	0.999874	0.999241
IPI00949471.1	Uncharacterized protein	11.88	8.82178	17.9498	2	1	catalytic activity; protein binding		metabolic process	Pf00397; Pf00639	1.01642	0.855961	0.85538	0.0144152
IPI00779028.2	Uncharacterized protein (Fragment)	7.06	8.06006	29.9344	29	1	catalytic activity; nucleotide binding	membrane	metabolic process	Pf00069; Pf07714	1.02272	0.805232	0.85014	0.0109876
IPI00189503.1	Chloride intracellular channel protein 5	17.53	5.93506	28.2814	1	3	transporter activity	cytoplasm; cytoskeleton; Golgi; membrane	cell differentiation; cell organization and biogenesis; development; regulation of biological process; transport		0.870559	0.0854847	1.00481	0.928472
IPI00207702.7	Solute carrier family 22 member 8	11.01	8.90967	59.1482	1	8	protein binding; transporter activity	membrane	response to stimulus; transport	Pf00083; Pf07690	0.879593	0.111668	0.993572	0.921681
IPI00764999.1	LSM2 homolog, U6 small nuclear RNA associated isoform 2	20	6.52197	10.8276	2	1				Pf01423	0.947086	0.504721	0.91859	0.183927
IPI00188135.4	Uncharacterized protein	2.97	5.51611	26.5748	1	1					0.927863	0.355865	0.937648	0.314055
IPI00325655.2	Transporter	2.03	6.99072	71.0129	1	1	transporter activity	membrane	transport	Pf00209	0.891906	0.156466	0.952125	0.443385
IPI00389611.3	Regucalcin	40.47	5.46533	33.3684	1	9	catalytic activity; enzyme regulator activity; metal ion binding	cytoplasm; nucleus	cell communication; cellular homeostasis; metabolic process; regulation of biological process; response to stimulus	Pf08450	0.787219	0.00291146	1.09712	0.0942688
IPI00565245.3	Uncharacterized protein	6.67	9.92041	11.6612	1	1	metal ion binding	cytoplasm; membrane; mitochondrion	metabolic process; transport		0.866883	0.0762979	1.00417	0.937702
IPI00364687.5	RGD1311612 protein	7.27	8.29443	60.8792	2	3	catalytic activity; metal ion binding; nucleotide binding	cytoplasm	metabolic process	Pf00133; Pf01406; Pf01921; Pf09190; Pf09334	0.919164	0.297897	0.938156	0.318154
IPI00421933.5	Uncharacterized protein	12.12	8.88037	46.1939	1	3	transporter activity	membrane	transport	Pf07690	1.01545	0.86384	0.907646	0.129342
IPI00371660.1	Biogenesis of lysosome-related organelles complex-1 subunit 2	5.63	4.94482	16.0572	2	1	protein binding	cytoplasm; cytoskeleton; cytosol; endosome; nucleus	cell communication; cellular component movement; metabolic process; regulation of biological process; transport	Pf10046	0.980537	0.815439	0.888216	0.0634467
IPI00213057.3	Very long-chain specific acyl-CoA dehydrogenase, mitochondrial	46.56	8.89502	70.7046	1	1	catalytic activity	cytoplasm; membrane; mitochondrion	metabolic process; regulation of biological process	Pf00441; Pf02770; Pf02771; Pf08028	0.847173	0.0394056	1.02826	0.613342
IPI00195017.1	6-pyruvoyl tetrahydrobiopterin synthase	6.25	7.12256	16.2303	1	1	catalytic activity; metal ion binding; protein binding	cytoplasm; mitochondrion	metabolic process	Pf01242	0.938533	0.435147	0.929432	0.252308
IPI00364858.5	Uncharacterized protein (Fragment)	19.85	5.19873	99.9002	3	14	protein binding		cell communication; cell organization and biogenesis; regulation of biological process; response to stimulus		0.941063	0.455197	0.957232	0.494858
IPI00515846.3	Uncharacterized protein	0.85	8.52881	160.49	15	1		membrane			0.872167	0.0897603	1.00035	0.992409
IPI00364573.5	cytosolic beta-glucosidase	19.37	7.1665	33.2746	1	6	catalytic activity		metabolic process	Pf00232	0.91766	0.288504	0.980244	0.75649
IPI00201049.3	olfactory receptor Olr1052	2.25	8.48486	35.1734	4	1	receptor activity; signal transducer activity	membrane	cell communication; regulation of biological process; response to stimulus	Pf00001	0.84007	0.0303784	1.03975	0.48048
IPI00369678.3	Uncharacterized protein	5.28	7.6499	62.4603	1	3	transporter activity	membrane	transport	Pf07690	0.992315	0.932861	0.938377	0.319948
IPI00781005.2	Uncharacterized protein	2.36	5.04639	77.7069	6	1		membrane			0.956705	0.588631	0.913525	0.156932
IPI00203232.6	MACRO domain-containing protein 1	29.41	9.02686	35.2854	2	6		cytoplasm	cell proliferation	Pf01661	0.959196	0.611217	0.934367	0.288362
IPI00358217.1	Uncharacterized protein	48.94	5.43994	21.2175	1	8	catalytic activity			Pf06094	0.869656	0.0831516	1.04358	0.440212
IPI00364502.5	NFU1 iron-sulfur cluster scaffold homolog precursor	11.07	4.95752	28.3493	1	2	metal ion binding	cytoplasm; cytoskeleton; mitochondrion; nucleus	cell organization and biogenesis	Pf01106; Pf08712	0.877902	0.106359	0.987354	0.844022
IPI00214417.2	Serine/threonine-protein phosphatase 6 catalytic subunit	7.21	5.69385	35.1365	1	1	catalytic activity; metal ion binding	cytoplasm; cytosol	metabolic process	Pf00149	0.959684	0.615674	0.911827	0.148559
IPI00950584.1	Uncharacterized protein (Fragment)	0.74	5.22412	119.666	2	1		membrane	metabolic process; regulation of biological process		0.872132	0.0896661	1.00345	0.947957
IPI00358681.1	Uncharacterized protein	4.02	8.20654	27.7228	2	1	metal ion binding; protein binding	cytoplasm		Pf00169; Pf01363	1.02384	0.79637	0.971984	0.657922
IPI00464558.1	Isoform 4 of Drebrin-like protein	12.76	4.94482	48.0953	4	4	protein binding			Pf00018; Pf00241; Pf07653	0.890565	0.151045	1.01716	0.756729
IPI00951274.1	Uncharacterized protein	9.64	5.2876	68.3207	4	3	protein binding	cytoplasm; cytoskeleton	cellular component movement	Pf11540	0.840787	0.0312043	1.04019	0.475699
IPI00952404.1	Uncharacterized protein	1.12	5.5542	213.93	20	1	protein binding	cytoplasm; membrane; mitochondrion		Pf09726; Pf09731; Pf12128; Pf12799	1.04515	0.634953	0.838666	0.00584815
IPI00194832.1	ADP-ribosylation factor-like protein 2	12.5	5.96045	20.8228	1	2	catalytic activity; nucleotide binding; protein binding	cytoplasm; cytoskeleton; cytosol; Golgi; membrane; mitochondrion; nucleus	cell communication; cell organization and biogenesis; metabolic process; regulation of biological process; response to stimulus; transport	Pf00025; Pf00071; Pf04670; Pf08477; Pf09439	0.853076	0.0484761	0.957097	0.493456
IPI00557644.2	Mitochondrial Rho GTPase	3.96	6.40479	72.1106	5	2	catalytic activity; metal ion binding; nucleotide binding	cytoplasm; membrane; mitochondrion	cell communication; cellular homeostasis; metabolic process; regulation of biological process; response to stimulus	Pf00071; Pf08355; Pf08356; Pf08477	0.92553	0.339719	0.957542	0.498068
IPI00370165.3	Uncharacterized protein	5.03	5.5542	147.849	2	6	catalytic activity; motor activity	cytoplasm; cytoskeleton; membrane; mitochondrion		Pf00038; Pf01576; Pf02463; Pf03961; Pf04094; Pf05557; Pf09731; Pf12128	0.916945	0.2841	0.896934	0.0885917
IPI00210157.1	Syntaxin-8	7.63	5.0083	26.8941	1	1	protein binding	cytoplasm; endosome; membrane; vacuole	cell organization and biogenesis; transport	Pf05739	1.10385	0.293863	0.794356	0.00030932
IPI00370397.5	Uncharacterized protein	0.59	6.04932	114.38	3	1	protein binding	cytoplasm	cell death; metabolic process; regulation of biological process	Pf00619	0.869686	0.0832302	1.00847	0.876668
IPI00393308.4	Uncharacterized protein (Fragment)	21.13	9.30518	8.10614	3	1	nucleotide binding; RNA binding	cytoplasm		Pf00076	0.885598	0.132137	1.02832	0.612601
IPI00190375.1	LDLR chaperone MESD	8.04	5.65576	25.1997	1	2	protein binding	cytoplasm; endoplasmic reticulum; membrane	cell communication; metabolic process; regulation of biological process; response to stimulus	Pf10185	0.884527	0.128299	0.977277	0.720623
IPI00203757.1	Transmembrane and coiled-coil domains protein 1	20.21	9.74463	21.1612	2	3		cytoplasm; endoplasmic reticulum; Golgi; membrane		Pf01956	0.922768	0.321168	0.965523	0.584126
IPI00914231.1	Tpk1 protein	4.53	5.43994	27.1899	1	1	catalytic activity; nucleotide binding		metabolic process	Pf04263; Pf04265	0.8406	0.0309873	1.04503	0.425558
IPI00554081.1	Protein FAM98A	4.66	8.90967	55.0362	1	1	catalytic activity; nucleotide binding			Pf10239	0.867622	0.0780807	1.01271	0.817496
IPI00199641.5	Mannosyl-oligosaccharide glucosidase	3.48	9.01221	91.8144	1	2	catalytic activity	cytoplasm; endoplasmic reticulum; membrane	metabolic process	Pf03200	1.01207	0.891496	0.945723	0.38305
IPI00207328.3	Arsenite methyltransferase	9.21	6.60986	41.0299	2	3	catalytic activity	cytoplasm; cytosol; mitochondrion	metabolic process; response to stimulus	Pf01135; Pf01209; Pf02527; Pf05175; Pf06325; Pf08241; Pf08242; Pf12847	0.896054	0.174121	0.970928	0.645639
IPI00212933.1	Sodium/glucose cotransporter 1	1.2	6.53662	73.0179	1	1	transporter activity	membrane	transport	Pf00474	0.878289	0.107557	1.00704	0.896922
IPI00188291.2	Uncharacterized protein	17.92	9.78857	11.4509	2	1		membrane		Pf04588	0.947406	0.507424	0.928084	0.243002
IPI00203340.1	Caseinolytic peptidase B protein homolog	3.4	8.39697	75.6552	1	1	catalytic activity; nucleotide binding; protein binding; structural molecule activity	cytoplasm; cytoskeleton; mitochondrion	metabolic process	Pf00004; Pf00023; Pf01044; Pf06309; Pf06414; Pf07724; Pf07728; Pf10431; Pf12796	0.944754	0.485252	0.931222	0.265026
IPI00565756.1	Uncharacterized protein	10.14	7.13721	17.5628	3	1			regulation of biological process	Pf05871	1.01101	0.900213	0.870361	0.029669
IPI00215377.3	1-acyl-sn-glycerol-3-phosphate acyltransferase alpha	16.9	9.15869	31.6777	2	3	catalytic activity	cytoplasm; endoplasmic reticulum; membrane	metabolic process	Pf01553	0.936575	0.419952	0.955517	0.477258
IPI00947759.1	Serine/threonine-protein phosphatase 2A 65 kDa regulatory subunit A beta isoform	20.63	5.09717	65.9645	2	3	protein binding				0.978409	0.79443	0.987333	0.84376
IPI00371559.3	Uncharacterized protein	9.32	9.15869	13.7641	1	1	catalytic activity; transporter activity	cytoplasm; cytosol; membrane; vacuole	transport	Pf03179	1.14207	0.159205	0.771337	4.73201e-05
IPI00198643.1	Signal peptidase complex catalytic subunit SEC11A	6.15	9.17334	20.586	2	1	catalytic activity	cytoplasm; endoplasmic reticulum; membrane	metabolic process	Pf00717	0.880335	0.114062	1.0008	0.9859
IPI00555157.1	Elongation factor Ts, mitochondrial	34.26	6.43018	35.1559	1	5	protein binding; RNA binding	cytoplasm; mitochondrion	metabolic process	Pf00627; Pf00889	0.903952	0.211504	0.969719	0.631678
IPI00203054.2	Acyl-CoA synthetase family member 2, mitochondrial	24.55	8.11865	67.8429	1	11	catalytic activity; nucleotide binding	cytoplasm; mitochondrion	metabolic process	Pf00501	0.904541	0.21449	0.991188	0.891838
IPI00562221.1	Uncharacterized protein	8.85	9.43701	22.0543	2	1				Pf03364	0.975363	0.764545	0.903935	0.113888
IPI00368871.3	tryptophanyl tRNA synthetase 2	4.17	8.54346	40.1162	1	1	catalytic activity; nucleotide binding	cytoplasm	metabolic process	Pf00579	0.912324	0.256682	0.966402	0.593961
IPI00188359.3	Abhydrolase domain-containing protein 14B	39.52	6.01123	22.6037	3	8	catalytic activity	cytoplasm; nucleus; organelle lumen		Pf00561; Pf12146; Pf12695; Pf12697	0.909255	0.239446	0.983785	0.799847
IPI00421302.4	Uncharacterized protein	2.3	7.12256	57.6135	2	1	catalytic activity; protein binding		metabolic process	Pf00051; Pf00089	0.462174	5.93872e-22	1.90783	2.50286e-31
IPI00331890.2	Equilibrative nucleoside transporter 3	5.89	8.1626	51.6429	1	2	transporter activity	cytoplasm; endosome; membrane; vacuole	transport	Pf01733	0.952672	0.552775	0.967697	0.608584
IPI00561843.2	Uncharacterized protein	9.44	4.91943	36.9974	2	2		membrane	cell organization and biogenesis; regulation of biological process	Pf03285	0.95092	0.537495	0.935327	0.295735
IPI00421879.1	Programmed cell death protein 10	20.95	7.38623	24.3397	1	3	protein binding	cytoplasm; cytosol; Golgi; membrane	cell communication; cell death; cell proliferation; development; metabolic process; regulation of biological process; response to stimulus	Pf06840	0.906118	0.222638	0.950698	0.429522
IPI00766690.1	FERM, RhoGEF and pleckstrin domain-containing protein 1	2.76	7.95752	118.768	1	1	enzyme regulator activity; protein binding	cytoplasm; cytoskeleton; membrane	cell communication; regulation of biological process; response to stimulus	Pf00169; Pf00373; Pf00621; Pf08736; Pf09379; Pf09380	0.867034	0.0766588	1.01762	0.750548
IPI00366686.5	Uncharacterized protein	11.21	6.65381	12.2321	1	1	catalytic activity		cellular homeostasis; regulation of biological process	Pf00462; Pf04908	0.965515	0.669888	0.934953	0.292848
IPI00558056.1	Uncharacterized protein	3.52	8.66064	54.2102	2	1	catalytic activity; nucleotide binding			Pf00270; Pf00271	0.943614	0.475873	0.935398	0.296288
IPI00196750.1	Single-stranded DNA-binding protein, mitochondrial	11.92	9.83252	17.444	1	1	DNA binding	cytoplasm; mitochondrion	metabolic process	Pf00436	1.04325	0.648593	0.930829	0.262201
IPI00566820.3	Uncharacterized protein	8.33	8.57275	81.8222	2	3				Pf10266	0.978499	0.795318	0.901716	0.105341
IPI00189463.1	Uncharacterized protein	11.83	5.51611	45.5692	1	4	protein binding	proteasome		Pf01399; Pf10602	0.913429	0.263079	0.960861	0.533108
IPI00471545.5	Glycine N-acyltransferase-like protein Keg1	5.08	8.77783	33.9943	1	1	catalytic activity; protein binding	cytoplasm; cytoskeleton; mitochondrion		Pf06021; Pf08444	0.894253	0.166292	0.988201	0.854559
IPI00370654.2	Uncharacterized protein	22.73	6.01123	29.4758	1	3	catalytic activity	cytoplasm; cytosol	metabolic process	Pf01234	0.987924	0.888942	0.944657	0.373485
IPI00327143.1	Alkaline phosphatase, tissue-nonspecific isozyme	18.51	6.91748	57.6229	1	7	catalytic activity; metal ion binding	extracellular; membrane	development; metabolic process; reproduction; response to stimulus	Pf00245	0.89988	0.191603	1.03316	0.554468
IPI00358677.2	Transcription elongation factor A protein 1	4.32	8.38232	33.872	1	1	DNA binding; metal ion binding	nucleus	metabolic process; regulation of biological process	Pf01096; Pf07500; Pf08711	0.908871	0.237344	0.973124	0.671268
IPI00951738.1	arsA arsenite transporter, ATP-binding, homolog 1	17.24	4.90674	38.7974	2	5	catalytic activity; nucleotide binding		metabolic process; response to stimulus	Pf02374	0.89423	0.16619	0.956972	0.492166
IPI00339164.5	Serine/threonine-protein kinase mTOR	0.47	7.1665	288.61	1	1	catalytic activity; DNA binding; nucleotide binding; protein binding	cytoplasm; cytosol; endoplasmic reticulum; Golgi; membrane; mitochondrion; nucleus; organelle lumen; vacuole	cell communication; cell differentiation; cell organization and biogenesis; cell proliferation; metabolic process; regulation of biological process; reproduction; response to stimulus; transport	Pf00454; Pf02259; Pf02260; Pf08771; Pf11865	1.03626	0.700313	0.853803	0.0132983
IPI00364390.1	Transmembrane protein 126A	4.59	9.53955	21.6436	1	1		cytoplasm; membrane; mitochondrion	development	Pf07114	0.845788	0.0374922	1.04626	0.413294
IPI00563335.3	Uncharacterized protein (Fragment)	1.88	5.33838	100.917	5	2		membrane; nucleus		Pf03178; Pf10433	0.827137	0.0183262	0.829389	0.00338308
IPI00370011.2	Uncharacterized protein	11.5	7.44482	12.7386	3	1	RNA binding		metabolic process; regulation of biological process	Pf01253	0.919047	0.297158	0.96329	0.559441
IPI00206668.1	Ectonucleoside triphosphate diphosphohydrolase 1	3.52	7.56201	57.3708	2	1	catalytic activity; nucleotide binding	membrane		Pf01150	0.914417	0.268885	0.968649	0.619409
IPI00958260.1	U2 small nuclear ribonucleoprotein auxiliary factor (U2AF) 2 isoform 6	3.4	9.08545	53.087	2	1	nucleotide binding; RNA binding	nucleus	metabolic process	Pf00076	0.906069	0.22238	0.977676	0.725423
IPI00359058.1	Uncharacterized protein	8.04	5.93506	21.8889	1	1				Pf10504	0.854346	0.0506316	1.03687	0.51207
IPI00366190.4	Uncharacterized protein	8.36	5.32568	67.2142	1	4	structural molecule activity	cytoskeleton		Pf00038; Pf00932	0.940197	0.448283	0.95652	0.48751
IPI00369532.4	39S ribosomal protein L22, mitochondrial	5.83	9.92041	24.0237	1	1	structural molecule activity	cytoplasm; mitochondrion; ribosome	metabolic process	Pf00237	0.915012	0.272418	0.968207	0.61438
IPI00766595.2	WD repeat domain 36	2.62	7.1665	97.0242	2	1	protein binding		metabolic process	Pf00400; Pf04192	0.926161	0.344043	0.993473	0.920443
IPI00365207.2	Uncharacterized protein C2orf63 homolog	1.71	8.1333	67.4999	1	1					0.831876	0.0221618	1.06509	0.254496
IPI00391942.3	Uncharacterized protein	4.33	8.55811	29.7262	1	1	catalytic activity	extracellular	metabolic process	Pf00089; Pf09342	0.834477	0.0245393	1.06189	0.277807
IPI00655247.1	signal transducer and activator of transcription 1 isoform beta	10.11	6.15088	83.0583	6	5	metal ion binding; protein binding; signal transducer activity	nucleus	cell communication; metabolic process; regulation of biological process; response to stimulus	Pf00017; Pf01017; Pf02864; Pf02865	0.924868	0.335214	0.969273	0.626555
IPI00767398.1	regulator of nonsense transcripts 1-like	2.52	6.68311	122.566	1	2	catalytic activity; DNA binding; metal ion binding; nucleotide binding	cytoplasm	metabolic process; transport	Pf00448; Pf04851; Pf09416	0.903473	0.209089	0.976653	0.713145
IPI00205264.1	Tetratricopeptide repeat protein 36	7.53	5.2749	20.1382	1	1	protein binding				0.947296	0.506496	0.936546	0.305271
IPI00213380.2	Inositol oxygenase	68.07	5.49072	33.1629	1	14	catalytic activity; metal ion binding; nucleotide binding	cytoplasm	metabolic process	Pf05153	0.865582	0.0732386	1.01494	0.7868
IPI00197443.2	Coiled-coil-helix-coiled-coil-helix domain containing 2	16.23	9.78857	15.7719	3	1	structural molecule activity	cytoplasm	metabolic process	Pf06747	1.01801	0.843025	0.871865	0.0317606
IPI00288140.7	Ribose-phosphate pyrophosphokinase 2	43.08	6.60986	34.791	4	4	catalytic activity; metal ion binding; nucleotide binding; protein binding		development; metabolic process	Pf00156	0.915803	0.277161	0.991344	0.893784
IPI00193522.3	Vesicle-trafficking protein SEC22b	12.09	8.51416	24.7248	1	1		cytoplasm; endoplasmic reticulum; Golgi; membrane	transport	Pf00957	0.935924	0.414961	0.943734	0.365305
IPI00192749.1	Small ubiquitin-related modifier 2	18.95	5.50342	10.8644	6	2	protein binding	nucleus	metabolic process; regulation of biological process	Pf00240; Pf11976	0.911308	0.250889	0.975096	0.694573
IPI00365665.2	Uncharacterized protein	2.91	6.63916	95.9426	1	2	protein binding	nucleus		Pf00622; Pf02037	1.03019	0.74662	0.862792	0.0208085
IPI00372367.2	RUN and FYVE domain containing 1	5.34	5.71924	80.3256	1	2	metal ion binding; transporter activity	cytoplasm; membrane	cell organization and biogenesis; regulation of biological process; transport	Pf01363; Pf02759; Pf09726; Pf12128	0.921393	0.312166	0.953299	0.454966
IPI00370134.6	hect (homologous to the E6-AP (UBE3A) carboxyl terminus) domain and RCC1 (CHC1)-like domain (RLD) 1	0.19	6.02393	532.132	2	1	catalytic activity; protein binding	membrane	metabolic process	Pf00400; Pf00415; Pf00622; Pf00632	0.983932	0.849126	0.903884	0.113685
IPI00369764.4	Uncharacterized protein	0.92	5.50342	151.602	1	1	protein binding				0.850938	0.0450136	1.0083	0.87904
IPI00200806.3	Adenosine deaminase	8.52	5.50342	39.8741	1	3	catalytic activity; metal ion binding	cell surface; cytoplasm; cytosol; extracellular; membrane; organelle lumen; vacuole	cell communication; cell death; cell differentiation; cell proliferation; cellular component movement; defense response; development; metabolic process; regulation of biological process; reproduction; response to stimulus; transport	Pf00962	0.911043	0.249391	0.976706	0.713772
IPI00392564.3	rCG20445-like	0.85	4.66553	88.0483	1	1		membrane			0.827273	0.0184285	1.07703	0.180129
IPI00870042.1	tight junction protein ZO-1	2.31	6.58057	193.912	1	3	protein binding	membrane		Pf00595; Pf00625; Pf00791; Pf07653	0.82311	0.0155234	0.882207	0.0497054
IPI00372659.3	Putative uncharacterized protein RGD1307935	6.15	6.41748	28.3532	1	1	catalytic activity; nucleotide binding		metabolic process	Pf00106; Pf01370; Pf01488; Pf05368; Pf08659	0.959947	0.61809	0.928799	0.24791
IPI00949270.1	Uncharacterized protein	2.15	6.84424	36.8301	2	1	protein binding			Pf00400	0.892479	0.158824	0.99916	0.991733
IPI00231548.5	Isoform III of Cystathionine beta-synthase	34	6.60986	60.0656	6	10	catalytic activity; protein binding	cytoplasm	metabolic process	Pf00291; Pf00571	0.935465	0.41146	0.954727	0.469256
IPI00952024.1	Phosphatidylinositol-5-phosphate 4-kinase type-2 gamma	6.19	6.81494	47.0189	2	2	catalytic activity; nucleotide binding	cytoplasm; endoplasmic reticulum; membrane	metabolic process	Pf01504	0.944175	0.480477	0.98159	0.772912
IPI00192733.4	Uncharacterized protein	1.72	8.85107	64.3388	1	1	protein binding; RNA binding	cytoplasm	cell communication; cell organization and biogenesis; metabolic process; regulation of biological process; response to stimulus	Pf08662	0.655314	1.37796e-07	1.36173	2.59762e-08
IPI00371860.2	Splicing factor 3B subunit 4	5.42	8.55811	44.3271	1	1	nucleotide binding; RNA binding	nucleus; spliceosomal complex	metabolic process	Pf00076	1.02568	0.781785	0.871011	0.0305594
IPI00371512.1	Uncharacterized protein	19.31	4.85596	24.1868	2	3		extracellular	cell organization and biogenesis; cell proliferation; regulation of biological process		1.03067	0.742912	0.876243	0.0385586
IPI00958894.1	rCG31274-like	10.35	6.56592	83.8117	1	5	protein binding			Pf01344	0.908276	0.234116	0.996328	0.956234
IPI00949353.1	Uncharacterized protein	8.42	7.1665	83.2595	2	4	catalytic activity; nucleotide binding; RNA binding	membrane	metabolic process	Pf00009; Pf00679; Pf03144; Pf03764	0.994253	0.952258	1.00486	0.92783
IPI00213015.1	Dynactin subunit 2	20.65	5.26221	44.1207	1	6	catalytic activity; motor activity	chromosome; cytoplasm; cytoskeleton; membrane	cell organization and biogenesis	Pf04912	0.943896	0.478183	0.992593	0.909423
IPI00200487.1	NADH-ubiquinone oxidoreductase chain 4	6.32	9.40771	51.7655	2	3	catalytic activity	cytoplasm; membrane; mitochondrion	development; metabolic process; response to stimulus; transport	Pf00361; Pf01059	0.890935	0.152525	1.00818	0.880772
IPI00563899.3	Uncharacterized protein	42.37	5.65576	57.4681	7	18	catalytic activity		metabolic process	Pf00370; Pf02782	0.888453	0.14278	1.01596	0.772962
IPI00844824.1	Isoform 2 of Echinoderm microtubule-associated protein-like 2	1.42	6.23975	69.0664	4	1	catalytic activity; protein binding			Pf03451	1.01966	0.829696	0.8774	0.0405428
IPI00372642.2	Ras-related protein Rab-34	5.79	8.26514	29.0841	1	1	catalytic activity; nucleotide binding	cytoplasm; endosome; Golgi	cell communication; metabolic process; regulation of biological process; response to stimulus; transport	Pf00025; Pf00071; Pf08477	1.0376	0.690219	0.862909	0.0209258
IPI00951517.1	Uncharacterized protein	2.08	5.97314	173.842	9	2	protein binding			Pf00050; Pf00053; Pf00054; Pf01390; Pf02210; Pf07648	0.813902	0.0104528	1.10404	0.0739998
IPI00559200.1	Uncharacterized protein	0.98	9.71533	186.528	2	1	structural molecule activity	extracellular; membrane		Pf01391; Pf01410; Pf05955; Pf08729	0.938825	0.437436	0.953786	0.459807
IPI00569166.2	Uncharacterized protein	0.43	6.63916	185.81	4	1	catalytic activity; enzyme regulator activity; metal ion binding; motor activity; protein binding; transporter activity	cytoplasm; cytoskeleton; Golgi; membrane	cell communication; cell organization and biogenesis; metabolic process; regulation of biological process; response to stimulus; transport	Pf00038; Pf00130; Pf00169; Pf00780; Pf01496; Pf01576; Pf02463; Pf04156; Pf05557; Pf05622; Pf05667; Pf08317; Pf08614; Pf09730; Pf10174; Pf12128	0.755697	0.00048758	1.18548	0.00214723
IPI00365579.2	Uncharacterized protein	4.64	6.06201	33.9533	1	2	catalytic activity		metabolic process	Pf00294; Pf08543	1.09688	0.325598	0.938501	0.320955
IPI00360360.4	Uncharacterized protein	4.36	5.13525	43.4042	2	1	protein binding		cell communication	Pf00787	0.864491	0.0707464	1.03685	0.512275
IPI00817106.1	Similar to DNA segment, Chr 18, Wayne State University 98, expressed (Predicted), isoform CRA_c	3.18	6.22705	24.8102	4	1	catalytic activity			Pf00583; Pf08445	0.921215	0.311013	0.97379	0.679117
IPI00200740.1	Sodium/hydrogen exchanger	2.97	6.40479	48.4511	2	1	transporter activity	membrane	transport	Pf00999	0.921297	0.311545	0.973968	0.681217
IPI00365297.3	Agmatinase, mitochondrial	41.93	7.15186	37.9634	1	8	catalytic activity; metal ion binding	cytoplasm; mitochondrion	metabolic process	Pf00491	0.888135	0.141564	1.05487	0.334186
IPI00869675.2	F-actin-capping protein subunit alpha-1	29.37	5.69385	32.8893	3	4	protein binding	cytoplasm; cytoskeleton	cell organization and biogenesis; regulation of biological process	Pf01267	0.97827	0.793059	0.936522	0.30508
IPI00207298.5	Sulfate anion transporter 1	3.56	8.00146	75.3988	2	2	transporter activity	membrane	transport	Pf00916; Pf01740	0.956991	0.591203	0.938052	0.317311
IPI00390086.4	ATP synthase, H+ transporting, mitochondrial F0 complex, subunit f, isoform 2	27.66	10.0962	10.9728	3	3		membrane		Pf10206	0.919796	0.301899	0.978832	0.739365
IPI00188622.7	transforming growth factor, beta induced	10.51	7.50342	74.7058	1	4	protein binding	membrane		Pf02469; Pf07546	1.05258	0.582803	0.850132	0.010983
IPI00947964.2	Syntaxin 12	6.99	5.59229	31.0899	2	1	protein binding	membrane	transport	Pf05739	0.946825	0.502523	0.948337	0.407099
IPI00190053.1	Potassium voltage-gated channel subfamily A member 6	4.34	5.08447	58.8466	1	1	protein binding; transporter activity	membrane	cell organization and biogenesis; regulation of biological process; transport	Pf00520; Pf02214; Pf07885	0.954861	0.572121	0.940378	0.336471
IPI00360061.3	Regulator of microtubule dynamics protein 2	2.91	7.10791	47.1874	1	1	protein binding	cytoplasm; cytoskeleton; membrane; mitochondrion			0.940185	0.448183	0.955058	0.472599
IPI00372125.3	RCG26455, isoform CRA_b	6.45	6.52197	34.5546	1	2	enzyme regulator activity; protein binding	proteasome	metabolic process; regulation of biological process	Pf01398	0.994512	0.954857	0.934897	0.292416
IPI00365897.2	Uncharacterized protein	35.76	5.23682	17.6229	1	4		cytoplasm; mitochondrion		Pf10183	0.916287	0.280091	0.994336	0.931264
IPI00209807.26	Uncharacterized protein	25.43	6.90283	101.148	43	18	catalytic activity	cytoplasm; mitochondrion	metabolic process	Pf01266; Pf01571; Pf08669	0.902243	0.202984	0.995501	0.945872
IPI00371283.1	Methylthioribose-1-phosphate isomerase	3.52	6.04932	39.5625	1	1	catalytic activity; protein binding	cytoplasm; nucleus	metabolic process	Pf01008	0.914734	0.27076	0.982171	0.780025
IPI00210872.6	Meprin A subunit alpha	5.48	6.03662	85.0687	1	3	catalytic activity; metal ion binding; protein binding	membrane	metabolic process	Pf00008; Pf00629; Pf00917; Pf01400	0.857423	0.056176	1.11586	0.047866
IPI00325823.6	Dimethylaniline monooxygenase [N-oxide-forming] 4	19.46	9.05615	63.6189	2	8	catalytic activity; nucleotide binding	cytoplasm; endoplasmic reticulum; membrane	metabolic process	Pf00743; Pf07992	0.881519	0.117956	1.03046	0.586474
IPI00202370.4	Amine oxidase [flavin-containing] A	18.63	7.92822	59.4696	3	6	catalytic activity	cytoplasm; membrane; mitochondrion	cell communication; metabolic process	Pf01593	0.903997	0.211727	1.04519	0.423954
IPI00231247.9	Dual specificity mitogen-activated protein kinase kinase 1	10.43	6.62451	43.4374	3	3	catalytic activity; nucleotide binding; protein binding; signal transducer activity	cytoplasm; cytoskeleton; cytosol; endosome; Golgi; membrane; mitochondrion; nucleus	cell communication; cell differentiation; cell organization and biogenesis; cell proliferation; cellular component movement; development; metabolic process; regulation of biological process; response to stimulus; transport	Pf00069; Pf07714	0.999577	0.995392	1.01196	0.827842
IPI00359162.3	Uncharacterized protein	5.9	8.32373	63.1658	1	2	protein binding	cytoplasm; endoplasmic reticulum; membrane; mitochondrion	metabolic process; transport	Pf00226; Pf06936; Pf11875	0.88765	0.139727	1.01277	0.816614
IPI00203732.2	Prefoldin subunit 2	6.49	6.58057	16.5696	1	1	protein binding	cytoplasm; cytosol; mitochondrion; nucleus	metabolic process	Pf01920	1.01416	0.87433	1.00495	0.926491
IPI00362080.4	Uncharacterized protein (Fragment)	10.75	7.53271	50.1899	2	3	metal ion binding			Pf00412	0.957243	0.593476	1.00087	0.984936
IPI00326195.4	Peroxisomal trans-2-enoyl-CoA reductase	67	8.68994	32.4126	1	11	catalytic activity; nucleotide binding; protein binding	cytoplasm; membrane; mitochondrion	metabolic process	Pf00106; Pf03435; Pf08659	0.892627	0.159439	0.992137	0.903711
IPI00231043.4	Solute carrier family 12 member 3	4.69	7.47412	110.483	1	4	transporter activity	cytoplasm; cytosol; membrane	transport	Pf00324; Pf08403	0.928704	0.361796	0.931594	0.267717
IPI00187734.2	Bcl-2-modifying factor	2.21	6.26514	30.223	1	1		cytoskeleton	cell death; cell differentiation; regulation of biological process		0.816793	0.0118634	1.10147	0.0810388
IPI00208207.6	Mitochondrial import receptor subunit TOM20 homolog	27.59	8.60205	16.2736	3	3	protein binding; transporter activity	cytoplasm; membrane; mitochondrion	cell organization and biogenesis; transport	Pf02064	0.928926	0.363369	0.954879	0.47079
IPI00232010.5	GTP cyclohydrolase 1 feedback regulatory protein	54.76	6.52197	9.66585	6	3	enzyme regulator activity; protein binding	cytoplasm; cytosol; membrane; nucleus	cell organization and biogenesis; metabolic process; regulation of biological process	Pf06399	0.977483	0.785317	0.931229	0.265077
IPI00565267.1	Dimethylaniline monooxygenase [N-oxide-forming] 3	41.24	8.1626	59.9214	2	15	catalytic activity; nucleotide binding	cytoplasm; endoplasmic reticulum; membrane	metabolic process	Pf00743; Pf01266; Pf07992	0.872428	0.0904711	1.04768	0.399496
IPI00193919.5	Sulfite oxidase, mitochondrial	33.15	6.88818	60.7679	1	14	catalytic activity; metal ion binding	cytoplasm; cytosol; mitochondrion	metabolic process; response to stimulus	Pf00173; Pf00174; Pf03404	0.910023	0.243685	1.00161	0.974234
IPI00213324.1	Isoform 2 of Solute carrier family 22 member 1	8.37	8.99756	47.646	3	3	transporter activity	membrane	transport	Pf00083; Pf07690	0.938871	0.437797	0.964557	0.573392
IPI00188671.1	Uncharacterized protein	16.84	5.35107	42.3495	1	5	catalytic activity; nucleotide binding	cytoplasm	metabolic process	Pf08544; Pf10509	0.909865	0.242809	0.969281	0.626645
IPI00372739.2	Methionine aminopeptidase	8.03	7.1665	43.1772	1	2	catalytic activity; metal ion binding		metabolic process	Pf00557	0.927774	0.355241	0.971524	0.65256
IPI00207335.1	Platelet-activating factor acetylhydrolase IB subunit beta	23.58	5.92236	25.5652	1	4	catalytic activity; protein binding	cytoplasm; cytosol	cell communication; development; metabolic process; regulation of biological process; reproduction; response to stimulus	Pf00657	0.990771	0.917408	0.91529	0.165989
IPI00209147.4	Exocyst complex component 3	2.25	6.11279	86.4415	1	1	protein binding		transport	Pf06046	0.969391	0.706729	0.929965	0.256051
IPI00421469.1	COP9 signalosome complex subunit 8	21.53	5.19873	23.221	1	3		cytoplasm; nucleus	metabolic process	Pf10075	0.90668	0.225589	0.991124	0.891035
IPI00188313.1	Creatine kinase S-type, mitochondrial	16.71	8.51416	47.3553	2	2	catalytic activity; nucleotide binding	cytoplasm; membrane; mitochondrion	metabolic process	Pf00217; Pf02807	1.07051	0.467198	0.827064	0.00293349
IPI00869913.1	sodium/glucose cotransporter 4	2.96	8.25049	62.4879	1	1	transporter activity	membrane	transport	Pf00474	1.11127	0.26266	0.81176	0.001085
IPI00204077.1	Uncharacterized protein	23.56	8.11865	21.2949	3	3	catalytic activity; nucleotide binding	cytoplasm; membrane; nucleus	cell communication; cell organization and biogenesis; cellular component movement; metabolic process; regulation of biological process; response to stimulus	Pf00025; Pf00071; Pf04670; Pf08477	0.955262	0.575691	0.942631	0.35567
IPI00359967.4	Uncharacterized protein	1.18	8.1333	103.299	1	1	catalytic activity; nucleotide binding; protein binding		cell communication; cell organization and biogenesis; metabolic process; regulation of biological process; response to stimulus; transport	Pf00069; Pf07714	1.08957	0.361375	0.828522	0.00320869
IPI00950658.1	Uncharacterized protein	4.55	7.09326	47.3622	2	1	protein binding	membrane		Pf00646; Pf12937	0.823247	0.0156124	1.09656	0.0960941
IPI00369693.5	Oxysterol-binding protein (Fragment)	4.16	7.38623	93.8037	1	4	protein binding		transport	Pf00169; Pf01237	0.966608	0.680219	0.945717	0.382995
IPI00914252.1	myofibrillogenesis regulator 1 isoform 3	18.31	10.272	15.5881	4	2	catalytic activity; metal ion binding		metabolic process		0.933897	0.399632	0.967083	0.601629
IPI00231643.5	Superoxide dismutase [Cu-Zn]	62.99	6.354	15.9018	2	11	antioxidant activity; catalytic activity; metal ion binding; protein binding	cytoplasm; cytosol; extracellular; membrane; mitochondrion; nucleus	cell communication; cell death; cell differentiation; cell organization and biogenesis; cellular component movement; cellular homeostasis; development; metabolic process; regulation of biological process; reproduction; response to stimulus; transport	Pf00080	0.951678	0.544081	0.945723	0.383056
IPI00365246.5	phosphopantothenoylcysteine synthetase	12.22	6.81494	33.8867	2	4				Pf04127	0.963663	0.652503	0.952682	0.448857
IPI00195102.4	E3 UFM1-protein ligase 1	5.17	6.99072	89.5294	2	3	catalytic activity	cytoplasm; endoplasmic reticulum; nucleus	metabolic process; regulation of biological process	Pf09743	0.886471	0.135328	0.993469	0.92039
IPI00203446.1	Solute carrier family 23 member 1	6.79	6.52197	65.2207	1	4	transporter activity	cytoplasm; membrane	development; response to stimulus; transport	Pf00860	0.963069	0.646955	0.944517	0.37223
IPI00950296.1	Uncharacterized protein	31.76	8.47021	50.1564	2	11	catalytic activity	membrane	metabolic process	Pf01494	0.898548	0.185383	1.0381	0.498434
IPI00191761.1	Uncharacterized protein	56.94	8.41162	23.4108	3	7	catalytic activity; nucleotide binding	cytoplasm; nucleus	cell communication; regulation of biological process; response to stimulus; transport	Pf00009; Pf00025; Pf00071; Pf04670; Pf08477	0.964416	0.659552	0.947416	0.39854
IPI00361210.3	rCG20011-like	1.98	8.35303	54.4762	1	1		membrane	transport	Pf07690	0.970068	0.713226	0.932156	0.271827
IPI00369086.4	Uncharacterized protein	10.13	6.354	17.26	3	1				Pf01849	0.921099	0.310259	0.929086	0.249893
IPI00212821.1	1,5-anhydro-D-fructose reductase	8.64	7.60596	34.478	1	1	catalytic activity		metabolic process	Pf00248	0.860013	0.0612076	1.05173	0.361764
IPI00191995.2	Uncharacterized protein	5.99	5.78271	89.0752	7	1	protein binding; structural molecule activity	cytoplasm; cytoskeleton; membrane		Pf00373; Pf05902; Pf08736; Pf09379; Pf09380	0.864588	0.0709642	1.04632	0.412759
IPI00471540.1	Betaine--homocysteine S-methyltransferase 2	14.88	6.60986	39.9032	1	2	catalytic activity; metal ion binding	cytoplasm	metabolic process	Pf02574	0.80322	0.00641986	1.05622	0.322802
IPI00358443.4	Peptidyl-prolyl cis-trans isomerase FKBP4	10.7	5.61768	51.4178	1	4	catalytic activity; nucleotide binding; protein binding	cytoplasm; cytoskeleton; cytosol; nucleus	cell communication; cell differentiation; cell organization and biogenesis; development; metabolic process; regulation of biological process; reproduction; response to stimulus; transport	Pf00254; Pf00515; Pf07719	0.907973	0.23248	0.965121	0.579644
IPI00367419.4	Uncharacterized protein	1.83	8.52881	103.986	2	2	catalytic activity; nucleotide binding; protein binding		metabolic process	Pf00069; Pf00659; Pf07714	0.854688	0.0512247	1.09239	0.110608
IPI00190649.1	Uncharacterized protein	1.97	9.49561	40.7299	1	1	receptor activity; signal transducer activity	membrane	cell communication; regulation of biological process; response to stimulus	Pf00001	0.96489	0.663999	0.938563	0.321458
IPI00212147.1	Uncharacterized protein	2.55	8.85107	47.0859	1	1	enzyme regulator activity; metal ion binding	cytoplasm; nucleus	metabolic process; regulation of biological process	Pf01412	0.941696	0.460284	0.961685	0.541977
IPI00370034.2	Uncharacterized protein	2.13	7.29834	62.1487	1	1	catalytic activity; nucleotide binding	cytoplasm; nucleus	metabolic process	Pf01121; Pf01467	0.965206	0.666977	0.991895	0.900679
IPI00373579.4	Uncharacterized protein	18.49	6.93213	96.5864	12	13	protein binding		cell organization and biogenesis	Pf00626; Pf02209	0.926648	0.347405	0.97886	0.739707
IPI00928595.1	Resistant anthrax lethal toxin	0.49	6.771	139.582	1	1	catalytic activity; nucleotide binding; protein binding	membrane	cell death; defense response; regulation of biological process; response to stimulus	Pf00350; Pf00619; Pf05729	0.912569	0.258088	0.993338	0.918749
IPI00959454.1	rCG29408-like	7.63	7.1958	13.355	1	1				Pf12801	0.849633	0.0430014	1.06697	0.241477
IPI00650097.3	3-ketoacyl-CoA thiolase A, peroxisomal	61.06	8.22119	44.7971	5	1	catalytic activity		metabolic process	Pf00108; Pf02803; Pf08541	1.0289	0.756607	0.894438	0.0807103
IPI00567748.4	Uncharacterized protein	14.29	5.56689	44.1878	2	4	protein binding			Pf03234; Pf08564; Pf08565	0.986185	0.87157	0.945848	0.384187
IPI00957475.1	brain protein 44	30.56	9.83252	12.0304	4	4				Pf03650	0.94383	0.477643	0.956339	0.485653
IPI00197727.1	Protein phosphatase 1 regulatory subunit 14A	13.61	8.01611	16.6867	1	1	enzyme regulator activity	cytoplasm	metabolic process; regulation of biological process	Pf05361	0.890287	0.149937	1.00908	0.868111
IPI00373505.2	Uncharacterized protein	30.97	4.89404	39.4471	1	8	protein binding	cytoskeleton		Pf03250	1.02375	0.797012	0.921224	0.199189
IPI00780706.1	Uncharacterized protein (Fragment)	1.84	5.32568	43.8593	1	1	protein binding			Pf00595; Pf00625	0.899992	0.192133	1.00813	0.88151
IPI00231789.5	Neprilysin	21.2	6.01123	85.7409	3	11	catalytic activity; metal ion binding	cytoplasm; membrane	development; metabolic process; response to stimulus	Pf01431; Pf05649	0.890374	0.150281	1.07086	0.216158
IPI00372450.2	Solute carrier family 16, member 4	4.8	9.36377	55.6814	3	2		membrane	transport	Pf07690	0.948153	0.513748	0.9185	0.183418
IPI00949097.1	putative L-aspartate dehydrogenase	27.87	6.84424	30.3697	2	5	catalytic activity; nucleotide binding		metabolic process	Pf01958; Pf03447; Pf03807	0.919487	0.299939	0.995144	0.94139
IPI00198620.1	ATP synthase subunit delta, mitochondrial	17.26	5.23682	17.5842	1	3	catalytic activity; protein binding; transporter activity	cytoplasm; membrane; mitochondrion	metabolic process; transport	Pf02823	0.921656	0.313873	0.982429	0.783181
IPI00199872.2	Isoform Gnas-1 of Guanine nucleotide-binding protein G(s) subunit alpha isoforms short	27.16	5.96045	45.6349	9	7	metal ion binding; nucleotide binding; signal transducer activity	cytoplasm; cytosol; membrane	cell communication; regulation of biological process; response to stimulus	Pf00025; Pf00503; Pf08477	0.968718	0.700294	0.960016	0.524083
IPI00952093.1	Uncharacterized protein (Fragment)	3.36	5.85889	300.939	4	8	protein binding	cytoplasm; membrane		Pf02138; Pf06469	0.934584	0.404792	0.985543	0.821551
IPI00471905.1	Uncharacterized protein	36.54	9.40771	33.0492	1	1		cytoplasm; membrane; mitochondrion	transport	Pf00153	0.948715	0.518534	0.958974	0.513047
IPI00191521.2	Kynureninase	12.28	6.65381	52.4362	2	5	catalytic activity; protein binding	cytoplasm; cytosol; mitochondrion	defense response; metabolic process; response to stimulus	Pf00266	0.99791	0.988837	0.936305	0.303371
IPI00209480.5	Propionyl-CoA carboxylase beta chain, mitochondrial	53.05	7.47412	58.589	1	1	catalytic activity; nucleotide binding	cytoplasm; mitochondrion; organelle lumen	metabolic process	Pf01039	0.965492	0.669667	0.925944	0.228694
IPI00370337.1	28S ribosomal protein S7, mitochondrial	4.96	10.0229	28.1788	1	1	RNA binding; structural molecule activity	cytoplasm; cytosol; mitochondrion; ribosome	metabolic process	Pf00177	0.885012	0.130025	1.02358	0.672202
IPI00948241.1	Uncharacterized protein	1.23	7.59131	62.3273	2	1	metal ion binding; protein binding	membrane		Pf00856	1.01894	0.835505	0.893088	0.0766838
IPI00359098.3	Uncharacterized protein	1.04	5.80811	144.829	1	1	catalytic activity; motor activity; protein binding; transporter activity	chromosome; cytoplasm; cytoskeleton; Golgi; membrane; mitochondrion; nucleus; organelle lumen	cell organization and biogenesis; metabolic process; reproduction; transport	Pf00400; Pf01496; Pf01576; Pf02463; Pf02994; Pf03961; Pf03962; Pf04111; Pf04156; Pf05483; Pf05557; Pf05622; Pf05667; Pf05701; Pf05911; Pf06160; Pf07106; Pf07888; Pf08614; Pf09726; Pf09730; Pf09731; Pf10174; Pf10211; Pf10481; Pf12072; Pf12128	0.873282	0.0928211	1.04227	0.453685
IPI00371470.4	Uncharacterized protein	2.28	5.50342	98.299	2	2		nucleus		Pf02037; Pf04037; Pf04046	0.838025	0.0281227	0.995711	0.948496
IPI00205193.2	Uncharacterized protein	17.59	9.59814	11.9212	1	2		cytoplasm; mitochondrion		Pf09813	0.982003	0.829956	0.955838	0.480523
IPI00195772.1	ATP synthase protein 8	35.82	9.31982	7.63698	2	3	catalytic activity; transporter activity	cytoplasm; membrane; mitochondrion	metabolic process; response to stimulus; transport	Pf00895	0.905015	0.216918	1.00534	0.920917
IPI00203406.1	Oxysterol-binding protein-related protein 1	1.37	6.53662	107.697	1	1	protein binding	cytoplasm; endosome	transport	Pf00023; Pf00169; Pf01237; Pf12796	0.875129	0.0980663	1.0409	0.468185
IPI00422053.1	Guanine nucleotide binding protein alpha 13	16.45	8.20654	43.9838	5	4	catalytic activity; nucleotide binding; protein binding; signal transducer activity	membrane	cell communication; cellular homeostasis; metabolic process; regulation of biological process; response to stimulus	Pf00025; Pf00503	0.999978	0.992025	0.877898	0.0414235
IPI00896210.1	WAS protein family homolog 1	2.74	5.51611	51.2955	2	1	protein binding	cytoplasm; endosome; membrane	cell organization and biogenesis; regulation of biological process; transport	Pf11945	1.01516	0.866199	0.897486	0.0904111
IPI00364093.2	ZH14 protein	8.2	4.99561	27.2303	1	2		cytoplasm; nucleus		Pf01302	0.99124	0.922099	1.03019	0.589728
IPI00231389.1	Isoform AMPH2-3 of Myc box-dependent-interacting protein 1	2.99	6.96143	37.354	7	1	protein binding	cytoplasm	cell organization and biogenesis; regulation of biological process; transport	Pf03114	0.959579	0.614722	0.949799	0.420904
IPI00205906.2	Dihydropyrimidinase	25.63	7.2251	56.7787	1	11	catalytic activity; metal ion binding; protein binding	cytoplasm; cytosol	cell organization and biogenesis; metabolic process	Pf01979; Pf04909; Pf07969	0.917723	0.288891	0.9977	0.973442
IPI00957440.1	hydroxypyruvate isomerase homolog	41.16	5.97314	30.5926	2	7				Pf01261	0.940035	0.446991	0.957734	0.500062
IPI00911193.2	Uncharacterized protein (Fragment)	2.78	7.28369	69.0724	3	1	catalytic activity; nucleotide binding	membrane	metabolic process	Pf01583; Pf01747	0.851826	0.0464268	1.07565	0.187739
IPI00196439.1	STE20-like serine/threonine-protein kinase	2.65	5.021	137.804	5	2	catalytic activity; nucleotide binding; protein binding	cytoplasm	cell death; metabolic process	Pf00069; Pf07714; Pf12474	1.05187	0.587677	0.866906	0.0252963
IPI00515829.1	Uncharacterized protein	12.56	6.7417	47.7336	3	3	enzyme regulator activity		metabolic process; regulation of biological process	Pf00031	0.996527	0.975015	0.937253	0.310888
IPI00201300.2	Polymerase I and transcript release factor	13.01	5.51611	43.882	3	3	RNA binding	cytoplasm; cytosol; endoplasmic reticulum; membrane; mitochondrion; nucleus	metabolic process; regulation of biological process		0.940891	0.453814	0.926349	0.231357
IPI00193277.1	Estradiol 17-beta-dehydrogenase 11	11.41	8.63135	32.9166	1	2	catalytic activity; nucleotide binding	cytoplasm; extracellular	metabolic process	Pf00106; Pf08659	0.938048	0.431357	1.03388	0.546087
IPI00949711.1	Uncharacterized protein	19.63	9.01221	59.9791	3	11	transporter activity	membrane	transport	Pf00083; Pf07690	0.938213	0.432645	0.978895	0.740132
IPI00203443.3	Prostaglandin reductase 1	14.59	8.01611	35.6954	1	3	catalytic activity; metal ion binding; nucleotide binding	cytoplasm	metabolic process; response to stimulus	Pf00107	1.02693	0.771991	0.968219	0.614517
IPI00324617.3	Isoform 1 of Ectonucleoside triphosphate diphosphohydrolase 2	3.43	8.48486	54.3549	4	1	catalytic activity; nucleotide binding	membrane		Pf01150	1.03757	0.690471	0.910359	0.141586
IPI00188277.1	Peroxisome assembly factor 2	1.74	6.97607	104.361	1	1	catalytic activity; nucleotide binding; RNA binding	cytoplasm; membrane	cell organization and biogenesis	Pf00004; Pf00910; Pf07724	1.00449	0.954234	0.908927	0.135019
IPI00368162.1	Zinc finger protein 518A	0.61	8.98291	165.434	1	1	DNA binding; metal ion binding	nucleus	metabolic process; regulation of biological process		0.869018	0.0815348	1.05083	0.369906
IPI00362311.2	zinc finger protein 36-like 3-like	1.66	5.32568	72.1293	1	1	catalytic activity; metal ion binding			Pf00642	1.16029	0.115408	0.787063	0.000175425
IPI00205990.5	Serine/threonine-protein phosphatase 5	10.62	6.20166	56.8802	2	4	catalytic activity; metal ion binding; protein binding; signal transducer activity	cytoplasm; cytosol; Golgi; nucleus	cell communication; cell organization and biogenesis; metabolic process; regulation of biological process; response to stimulus	Pf00149; Pf00515; Pf07719; Pf08321	0.960105	0.619542	0.951222	0.434588
IPI00553990.3	Uncharacterized protein	24.18	6.60986	20.5047	3	4	protein binding	cytoplasm; membrane; mitochondrion		Pf00595	0.92758	0.353884	0.967356	0.604724
IPI00192348.1	Uncharacterized protein	1.59	5.10986	41.5713	1	1	metal ion binding		cellular homeostasis; transport	Pf00022	0.8871	0.137661	1.02955	0.597536
IPI00777568.3	HEAT repeat containing 5B	1.03	7.43018	219.663	10	1		membrane			0.909925	0.243144	1.00394	0.941013
IPI00192043.3	Methylcrotonoyl-CoA carboxylase beta chain, mitochondrial	50.62	8.30908	61.4784	2	23	catalytic activity; nucleotide binding	cytoplasm; mitochondrion; organelle lumen	metabolic process	Pf01039	0.918526	0.293888	0.994712	0.935978
IPI00372191.2	Methylcrotonoyl-CoA carboxylase subunit alpha, mitochondrial	30.77	7.13721	79.2794	3	16	catalytic activity; metal ion binding; nucleotide binding	cytoplasm; membrane; mitochondrion; organelle lumen	metabolic process	Pf00289; Pf00364; Pf02785; Pf02786; Pf07478	0.922305	0.318119	0.991033	0.889899
IPI00464947.2	2',5'-phosphodiesterase 12	5.76	6.84424	67.1338	2	2	catalytic activity			Pf03372	0.951076	0.538851	0.96117	0.536423
IPI00760151.1	Isoform Cytoplasmic+peroxisomal of Malonyl-CoA decarboxylase, mitochondrial	10.35	7.69385	50.653	2	4	catalytic activity		metabolic process	Pf05292	0.911863	0.254043	1.00926	0.865572
IPI00373233.4	Atpase, class I, type 8B, member 2	0.81	6.53662	116.791	1	1	protein binding			Pf12478	1.0232	0.801415	0.893638	0.0783058
IPI00203268.1	Endothelin B receptor	1.36	9.36377	49.422	3	1	protein binding; receptor activity; signal transducer activity	membrane; nucleus	cell communication; cell death; cell differentiation; cell proliferation; cellular homeostasis; development; metabolic process; regulation of biological process; reproduction; response to stimulus; transport	Pf00001; Pf10320	0.956027	0.582538	0.956704	0.489404
IPI00204808.6	Meprin A subunit beta	1.56	5.36377	79.1854	1	1	catalytic activity; metal ion binding; protein binding	membrane	metabolic process	Pf00629; Pf00917; Pf01400	0.874852	0.0972645	1.0456	0.419868
IPI00778256.2	Uncharacterized protein	2.8	6.13818	226.62	11	3	catalytic activity; motor activity; nucleotide binding; protein binding; transporter activity	chromosome; cytoplasm; cytoskeleton; Golgi; membrane; nucleus; organelle lumen	cell organization and biogenesis; reproduction; transport	Pf00038; Pf00063; Pf00595; Pf00769; Pf01496; Pf01576; Pf02463; Pf02841; Pf03343; Pf03961; Pf03962; Pf04502; Pf05483; Pf05557; Pf05622; Pf05701; Pf05911; Pf06160; Pf06785; Pf06818; Pf07888; Pf08317; Pf09726; Pf09728; Pf09730; Pf10174; Pf12128; Pf12252; Pf12718	0.85062	0.0445162	1.18445	0.00226326
IPI00951739.1	Uncharacterized protein	29.63	8.96826	23.8754	3	4				Pf09769	0.977067	0.781238	0.979861	0.751837
IPI00212268.1	RuvB-like 1	13.16	6.41748	50.1823	2	4	catalytic activity; nucleotide binding	nucleus; organelle lumen	cell division; cell organization and biogenesis; metabolic process; regulation of biological process; response to stimulus	Pf00004; Pf01078; Pf01695; Pf05496; Pf06068; Pf06414; Pf07726	0.888071	0.141321	1.0304	0.587189
IPI00206600.1	Apolipoprotein C-III	19.8	4.76709	11.1095	1	1	transporter activity	extracellular	defense response; metabolic process; response to stimulus; transport	Pf05778	1.00494	0.9505	0.904658	0.116785
IPI00421969.1	ATP-binding cassette sub-family F member 1	2.5	6.65381	95.1931	1	2	catalytic activity; nucleotide binding; translation regulator activity	cytoplasm; nucleus; organelle lumen; ribosome	metabolic process; regulation of biological process	Pf00005	0.926246	0.344629	0.988997	0.864467
IPI00206172.2	Isoform 1 of Mitogen-activated protein kinase 3	12.63	6.60986	43.0531	5	3	catalytic activity; nucleotide binding; protein binding; signal transducer activity	cytoplasm; cytoskeleton; cytosol; endosome; Golgi; membrane; mitochondrion; nucleus; organelle lumen	cell communication; cell death; cell organization and biogenesis; development; metabolic process; regulation of biological process; response to stimulus; transport	Pf00069; Pf01636; Pf07714	0.950519	0.534028	0.952912	0.451128
IPI00364715.3	methylglutaconyl-CoA hydratase, mitochondrial	34.78	9.34912	26.8946	1	8	catalytic activity		metabolic process	Pf00378	0.958306	0.603111	0.978885	0.740012
IPI00870151.2	Bucs1 protein	14.73	7.6499	65.3155	5	5	catalytic activity		metabolic process	Pf00501	0.954049	0.564912	0.949296	0.41613
IPI00368708.2	Fumarylacetoacetate hydrolase domain-containing protein 1	52.49	7.73779	24.4646	1	10	catalytic activity; metal ion binding	cytoplasm; cytosol; membrane; mitochondrion	metabolic process	Pf01557	0.9177	0.288753	1.00057	0.989173
IPI00948869.1	glycogen phosphorylase, brain form	11.63	6.75635	96.6765	4	5	catalytic activity		metabolic process	Pf00343	0.96087	0.626574	0.986102	0.828481
IPI00212651.1	Mitochondrial import inner membrane translocase subunit Tim13	36.84	8.17725	10.4509	1	3	metal ion binding	cytoplasm; membrane; mitochondrion	cell organization and biogenesis; transport	Pf02953	0.962506	0.641721	0.969481	0.628937
IPI00559880.1	Threonyl-tRNA synthetase, cytoplasmic	3.02	6.94678	80.5245	4	2	catalytic activity; nucleotide binding	cytoplasm	metabolic process	Pf00587; Pf02824; Pf03129; Pf07973	0.889708	0.147651	0.958322	0.506202
IPI00190232.3	Uncharacterized protein	4.79	9.36377	33.6113	1	1	structural molecule activity	cytoplasm; membrane; mitochondrion; nucleus; ribosome	metabolic process	Pf01245	0.941671	0.460077	0.973544	0.676207
IPI00951407.1	Uncharacterized protein	32.99	10.0669	11.8492	3	3				Pf09782	0.926426	0.345872	0.971157	0.648297
IPI00189991.1	S-adenosylmethionine synthase isoform type-2	16.46	6.3667	43.6883	3	5	catalytic activity; metal ion binding; nucleotide binding		metabolic process; response to stimulus	Pf00438; Pf02772; Pf02773	0.935111	0.408771	0.977128	0.718838
IPI00367682.2	Uncharacterized protein	2.16	9.29053	42.0045	1	1	nucleotide binding; RNA binding			Pf00076; Pf05172	0.95339	0.559088	0.962475	0.550539
IPI00948166.1	Uncharacterized protein	6.28	6.30322	60.8762	3	2	metal ion binding	cytoskeleton		Pf00412; Pf03535	0.923397	0.325341	0.993871	0.925434
IPI00214033.3	Enoyl-CoA hydratase domain-containing protein 1	4.01	7.03467	32.61	1	1	catalytic activity	cytoplasm; cytosol	metabolic process	Pf00378	1.14448	0.152725	0.801952	0.000543939
IPI00372941.1	Sorting and assembly machinery component 50 homolog	39.87	6.80029	51.9274	1	16		cytoplasm; membrane; mitochondrion	cell organization and biogenesis; transport	Pf01103; Pf07244	0.942114	0.463658	0.964889	0.577069
IPI00367800.2	Uncharacterized protein	5.43	6.7124	51.059	2	2	catalytic activity		metabolic process	Pf00202	0.935115	0.408805	1.01102	0.840882
IPI00870350.2	Uncharacterized protein	7.53	5.97314	128.477	1	5	metal ion binding; protein binding	cytoplasm; endosome; membrane		Pf00023; Pf00651; Pf01363; Pf07707; Pf12796	0.90071	0.195547	0.988896	0.863216
IPI00947930.1	Uncharacterized protein	5.58	6.04932	21.862	2	1	catalytic activity; protein binding	cytoplasm; cytoskeleton; cytosol; membrane; nucleus; organelle lumen	cell communication; cell death; cell organization and biogenesis; cellular component movement; metabolic process; regulation of biological process; response to stimulus; transport	Pf00850	0.980455	0.814626	0.913647	0.157545
IPI00947869.1	Enolase (Fragment)	30.71	5.22412	39.8179	3	1	catalytic activity; metal ion binding	cytoplasm; cytosol	metabolic process	Pf00113; Pf03952	1.03962	0.675235	0.883272	0.0519484
IPI00192191.1	Uncharacterized protein	1.71	6.78564	91.6554	1	2		nucleus; organelle lumen		Pf12657; Pf12660	0.875229	0.0983567	1.04242	0.4522
IPI00212655.4	Guanine nucleotide-binding protein G(I)/G(S)/G(T) subunit beta-1	33.82	5.99854	37.353	3	3	catalytic activity; protein binding; signal transducer activity	membrane	cell communication; cell death; cell proliferation; cellular homeostasis; development; metabolic process; regulation of biological process; response to stimulus	Pf00400	0.936138	0.4166	0.961944	0.544782
IPI00231637.5	Glucose-6-phosphate 1-dehydrogenase	5.83	6.37939	59.3378	1	3	catalytic activity; nucleotide binding	cytoplasm; cytosol; nucleus	metabolic process; regulation of biological process; response to stimulus	Pf00479; Pf02781	1.00739	0.930134	0.911789	0.148376
IPI00957145.1	hypothetical protein LOC362641	10.53	9.24658	8.54423	1	1		cytoplasm; membrane; mitochondrion		Pf04418	0.880421	0.114342	1.06727	0.239445
IPI00765682.3	Propionyl-CoA carboxylase alpha chain, mitochondrial	39.62	7.69385	81.5711	25	22	catalytic activity; metal ion binding; nucleotide binding	cytoplasm; extracellular; mitochondrion; organelle lumen	metabolic process	Pf00289; Pf00364; Pf01071; Pf02222; Pf02258; Pf02785; Pf02786; Pf07478	0.926688	0.34768	0.985617	0.822464
IPI00369093.1	Cytochrome b-c1 complex subunit 6, mitochondrial	29.21	4.97021	10.417	1	2	catalytic activity; protein binding; transporter activity	cytoplasm; membrane; mitochondrion	cell organization and biogenesis; metabolic process; transport	Pf02320	0.947337	0.506844	1.00428	0.936125
IPI00373355.2	Uncharacterized protein	1.04	9.81787	65.2777	1	1					0.880593	0.1149	1.04403	0.435654
IPI00208326.1	Uncharacterized protein	5.75	8.1626	19.8304	1	1	RNA binding	cytoplasm; nucleus	cell communication; cell death; cell proliferation; metabolic process; regulation of biological process; response to stimulus	Pf00043	1.00807	0.924453	0.91212	0.149982
IPI00373418.3	lipoamide acyltransferase component of branched-chain alpha-keto acid dehydrogenase complex, mitochondrial	30.71	8.41162	53.24	1	13	catalytic activity	cytoplasm; cytoskeleton; mitochondrion; organelle lumen	metabolic process	Pf00198; Pf00364; Pf02817	0.932086	0.386196	0.98248	0.783815
IPI00198325.1	Cytochrome P450 2D4	6.4	7.29834	56.6612	6	1	catalytic activity; metal ion binding	cytoplasm; endoplasmic reticulum; membrane	metabolic process	Pf00067	0.915372	0.274572	1.00475	0.929437
IPI00203575.1	Ras-related protein Ral-A	15.53	7.10791	23.538	1	1	catalytic activity; nucleotide binding; protein binding	cell surface; cytoplasm; cytosol; membrane	cell communication; cell division; cell organization and biogenesis; metabolic process; regulation of biological process; response to stimulus; transport	Pf00025; Pf00071; Pf08477	0.87287	0.0916802	0.965058	0.57895
IPI00190555.2	Glutamate carboxypeptidase 2	15.03	7.48877	84.4868	1	8	catalytic activity; metal ion binding	cytoplasm; membrane; nucleus	metabolic process	Pf02225; Pf04253; Pf04389	0.927162	0.350969	1.00937	0.86395
IPI00197369.1	Uncharacterized protein	22.14	9.24658	43.4242	1	6	catalytic activity; DNA binding	cytoplasm; cytosol; mitochondrion; nucleus	cellular homeostasis; metabolic process; regulation of biological process; transport	Pf00462	0.957361	0.594544	0.978938	0.740645
IPI00896179.1	Uncharacterized protein	13.65	6.87354	52.5885	4	5	transporter activity	membrane	transport	Pf00083; Pf07690	0.825038	0.0168167	1.06086	0.285608
IPI00214246.1	Acyl-protein thioesterase 2	29.44	7.2251	24.7907	1	3	catalytic activity	cytoplasm	metabolic process	Pf00561; Pf02230; Pf03959; Pf07859; Pf12695; Pf12697	1.0402	0.670938	0.909704	0.138554
IPI00210435.2	Pyruvate carboxylase, mitochondrial	57.3	6.81494	129.695	6	51	catalytic activity; metal ion binding; nucleotide binding	cytoplasm; membrane; mitochondrion; organelle lumen	metabolic process	Pf00289; Pf00364; Pf00682; Pf02222; Pf02436; Pf02785; Pf02786; Pf07478; Pf08443	0.911298	0.250832	1.01843	0.739636
IPI00768581.2	Uncharacterized protein	22.47	8.68994	65.2248	1	10	catalytic activity	cytoplasm; mitochondrion	metabolic process	Pf00501; Pf07061	0.936058	0.415982	0.981734	0.774672
IPI00777683.2	Uncharacterized protein	48.4	7.25439	34.8897	1	1	catalytic activity		metabolic process	Pf00294; Pf08543	0.873695	0.0939761	1.07411	0.196575
IPI00766037.2	Glycerate kinase	33.08	6.27783	55.153	1	10	catalytic activity; nucleotide binding	cytoplasm	metabolic process	Pf05161	0.94174	0.460638	0.975417	0.698393
IPI00779902.1	Uncharacterized protein	24.56	8.07471	25.1705	2	3	nucleotide binding			Pf00076	0.984472	0.854503	0.982387	0.782665
IPI00558422.2	Uncharacterized protein (Fragment)	4.4	6.18896	124.315	2	3	catalytic activity; metal ion binding; protein binding; signal transducer activity		cell communication; metabolic process; regulation of biological process; response to stimulus	Pf00168; Pf00387; Pf00388; Pf08703; Pf09279	0.937863	0.429916	1.0335	0.550581
IPI00201443.1	Uncharacterized protein	11.2	7.66455	39.2883	1	3	catalytic activity	nucleus; organelle lumen	metabolic process	Pf01137; Pf05189	0.964527	0.660598	1.08637	0.134676
IPI00188112.1	Phosphoserine phosphatase	17.78	5.66846	24.9518	1	4	catalytic activity; metal ion binding; protein binding	cytoplasm	metabolic process; response to stimulus	Pf00702; Pf05822; Pf12710	1.03461	0.712728	0.890383	0.0690903
IPI00776792.2	Uncharacterized protein	1.08	6.75635	112.934	2	1	catalytic activity; metal ion binding; nucleotide binding; transporter activity	membrane	metabolic process; transport	Pf00702; Pf08282	0.863963	0.069565	1.06635	0.245724
IPI00915550.1	membralin	4.01	5.49072	63.301	1	1		membrane		Pf09746	1.06001	0.533062	0.869672	0.0287497
IPI00199716.1	Uncharacterized protein	5.48	6.93213	86.2996	2	2	metal ion binding	cytoplasm; membrane	transport	Pf00626; Pf04810; Pf04811; Pf04815; Pf08033	0.907143	0.228041	1.01658	0.764578
IPI00679218.1	Uncharacterized protein	7.46	5.64307	58.8064	3	2	protein binding			Pf00168; Pf07002	0.989706	0.906754	0.931864	0.269683
IPI00209414.5	UPF0505 protein C16orf62 homolog	3.95	7.37158	106.083	4	3		membrane	metabolic process		0.896727	0.177109	1.01713	0.757113
IPI00763620.1	Isobutyryl-CoA dehydrogenase, mitochondrial-like	28.22	8.01611	44.7553	3	9	catalytic activity		metabolic process	Pf00441; Pf02770; Pf02771; Pf08028	0.935172	0.409236	0.990821	0.887246
IPI00193425.1	Isoform 2 of Basigin	27.94	5.2749	29.567	3	7	protein binding	membrane		Pf07679	0.918419	0.293224	1.00597	0.912003
IPI00391034.4	huntingtin-interacting protein 1	0.68	5.41455	114.932	1	1	protein binding	cytoplasm; Golgi; membrane; mitochondrion; nucleus	metabolic process; regulation of biological process; transport	Pf00038; Pf01417; Pf01608; Pf02463; Pf07651; Pf07888; Pf07926; Pf09730; Pf09731; Pf10186; Pf12128	0.88808	0.141354	0.979553	0.748094
IPI00359977.3	Uncharacterized protein	4.51	5.22412	15.2121	1	1		cytoplasm; nucleus	metabolic process	Pf01423	0.939565	0.443271	0.982378	0.782554
IPI00358975.4	Uncharacterized protein	3.45	5.66846	38.6254	1	1		cytoplasm; mitochondrion	cell organization and biogenesis	Pf06644	1.00333	0.963971	0.91995	0.191701
IPI00360645.2	Guanine nucleotide binding protein, alpha 14, isoform CRA_a	6.76	6.30322	41.4152	2	1	catalytic activity; nucleotide binding; protein binding; signal transducer activity	membrane	cell communication; metabolic process; regulation of biological process; response to stimulus	Pf00025; Pf00503	1.0211	0.818137	0.917829	0.179672
IPI00781173.2	Isoform 2 of Presenilins-associated rhomboid-like protein, mitochondrial	1.65	9.81787	40.593	2	1	catalytic activity	membrane	metabolic process	Pf01694	0.959438	0.613431	0.962237	0.547949
IPI00949607.1	Uncharacterized protein (Fragment)	2.99	9.33447	33.5137	4	1				Pf09469	0.944	0.479034	0.978222	0.732004
IPI00189809.2	myosin-6	1.39	5.73193	223.371	2	1	catalytic activity; motor activity; nucleotide binding; protein binding	chromosome; cytoplasm; cytoskeleton; Golgi; membrane; nucleus; organelle lumen	cell organization and biogenesis; reproduction; transport	Pf00038; Pf00063; Pf00769; Pf01576; Pf02463; Pf02736; Pf05483; Pf05557; Pf05911; Pf06160; Pf07888; Pf09726; Pf09730; Pf12128	1.01732	0.848605	0.907988	0.130841
IPI00215294.1	N(G),N(G)-dimethylarginine dimethylaminohydrolase 2	24.21	6.01123	29.6694	1	4	catalytic activity	cytoplasm	metabolic process	Pf02274	1.02867	0.758417	0.902965	0.11009
IPI00190813.3	Uncharacterized protein	2.1	7.76709	52.2754	1	1	catalytic activity; RNA binding		metabolic process	Pf01189; Pf01209; Pf01472; Pf01728; Pf12847	0.954997	0.573329	0.967485	0.606172
IPI00421616.3	Acyl-coenzyme A synthetase ACSM3, mitochondrial	35.52	7.98682	65.6712	4	17	catalytic activity; metal ion binding; nucleotide binding	cytoplasm; mitochondrion; organelle lumen	metabolic process	Pf00501	0.929469	0.367237	1.01457	0.791945
IPI00372717.2	Uncharacterized protein	1.01	5.04639	276.451	3	1	metal ion binding; protein binding			Pf00018; Pf00435; Pf07653; Pf08726	0.917013	0.284518	1.00765	0.888231
IPI00382310.1	Aa1114	5.67	5.68115	27.808	2	1		chromosome	cell organization and biogenesis; regulation of biological process	Pf05002	0.936747	0.42127	0.986603	0.834689
IPI00373591.3	Far upstream element-binding protein 1	3.13	7.60596	67.1553	1	1	DNA binding; RNA binding	nucleus	metabolic process; regulation of biological process	Pf00013	1.02967	0.750581	0.897645	0.0909405
IPI00215495.1	prefoldin 6	9.45	8.88037	14.4888	1	1	protein binding	cytoplasm; cytosol	cell organization and biogenesis; metabolic process	Pf01920	0.943308	0.473363	0.984303	0.806234
IPI00192572.1	Phytanoyl-CoA dioxygenase, peroxisomal	21.3	8.48486	38.5635	1	6	catalytic activity; metal ion binding	cytoplasm; mitochondrion	metabolic process	Pf05721	0.94784	0.511096	0.996254	0.955306
IPI00480842.3	Sorting nexin-3	40.12	8.66064	18.7508	1	5	protein binding	cytoplasm; endosome; membrane	cell communication; transport	Pf00787	0.949686	0.526847	0.96378	0.564815
IPI00958822.1	Uncharacterized protein	0.29	5.65576	918.94	6	1	protein binding; transporter activity	cytoplasm; Golgi; membrane; nucleus	cell differentiation; cell organization and biogenesis; transport	Pf00307; Pf00435; Pf01496; Pf12128	0.924191	0.330648	1.00054	0.989632
IPI00421375.1	Uncharacterized protein	7.84	9.5835	31.3373	3	1	catalytic activity		metabolic process		0.927211	0.35131	0.997292	0.968325
IPI00326140.3	Alpha-1-macroglobulin	2.73	6.90283	167.019	1	3	enzyme regulator activity; protein binding	extracellular	metabolic process; regulation of biological process	Pf00207; Pf01835; Pf07677; Pf07678; Pf07703; Pf10569; Pf11974	0.944825	0.485845	0.990557	0.883939
IPI00471547.1	CaiB/baiF CoA-transferase family protein C7orf10 homolog	27.75	8.63135	47.5185	2	7	catalytic activity		metabolic process	Pf02515	0.959191	0.611173	0.942295	0.352773
IPI00363293.1	Uncharacterized protein	8.33	9.84717	16.1274	1	1	RNA binding	cytoplasm; mitochondrion; nucleus; organelle lumen	response to stimulus; transport	Pf01922	0.968404	0.697291	0.955864	0.480785
IPI00464620.3	Ribosyldihydronicotinamide dehydrogenase [quinone]	22.51	7.35693	26.2582	1	3	catalytic activity; metal ion binding	cytoplasm	metabolic process; response to stimulus	Pf02525; Pf03358	1.00613	0.940637	0.962479	0.550579
IPI00372606.2	Uncharacterized protein	21.76	7.21045	19.2768	1	5	catalytic activity			Pf00583	0.934925	0.407369	0.994998	0.939555
IPI00368646.1	Protein prune homolog	1.98	5.07178	49.9665	1	1	catalytic activity; metal ion binding	cytoplasm; membrane; nucleus		Pf01368; Pf02833	0.880656	0.115108	1.05136	0.365143
IPI00202658.1	3-hydroxyisobutyrate dehydrogenase, mitochondrial	38.51	8.47021	35.2796	1	10	catalytic activity; nucleotide binding	cytoplasm; mitochondrion	metabolic process; transport	Pf02254; Pf02826; Pf03446; Pf03807	0.932252	0.387416	0.990425	0.882296
IPI00551718.1	Uncharacterized protein	20.49	5.26221	41.3674	54	2	protein binding	membrane	response to stimulus	Pf00129; Pf06623; Pf07654; Pf08205	1.08948	0.361871	0.861426	0.0194766
IPI00768664.3	Uncharacterized protein (Fragment)	3.53	5.41455	135.416	2	3	catalytic activity; motor activity; protein binding	cytoplasm; cytoskeleton; membrane	cell organization and biogenesis; cellular component movement; regulation of biological process	Pf00769; Pf01576; Pf02181; Pf05266; Pf06367; Pf06371; Pf12128	0.932788	0.391372	0.993385	0.919342
IPI00362181.1	Uncharacterized protein	1.15	6.50732	87.1836	1	1	transporter activity	cytoplasm; Golgi; membrane	transport	Pf01602; Pf02883	0.933756	0.398576	0.992467	0.90784
IPI00362922.5	Uncharacterized protein	1.07	4.43701	143.103	1	1	metal ion binding	membrane	cell growth; cell organization and biogenesis; regulation of biological process	Pf00028	0.878364	0.107792	1.05534	0.330135
IPI00369217.1	Heat shock protein 75 kDa, mitochondrial	28.47	7.03467	80.4108	1	15	nucleotide binding; protein binding	cytoplasm; mitochondrion	metabolic process; response to stimulus		0.955184	0.575001	0.99707	0.965536
IPI00464427.1	Isoform PACS-1b of Phosphofurin acidic cluster sorting protein 1	1.79	6.41748	60.8128	2	1		cytoplasm; Golgi			0.930611	0.375446	0.996132	0.953784
IPI00559028.1	Uncharacterized protein	38.44	9.34912	34.3936	35	2	nucleotide binding			Pf00076	0.987765	0.887354	0.938528	0.32118
IPI00480820.4	Membrane-associated progesterone receptor component 1	33.85	4.60205	21.5847	2	5		cytoplasm; endoplasmic reticulum; membrane	cell differentiation; cell organization and biogenesis; development; response to stimulus	Pf00173	0.976136	0.772102	0.974385	0.686139
IPI00421321.1	Uncharacterized protein	3.91	6.58057	26.9876	2	1	metal ion binding	nucleus	cell organization and biogenesis; metabolic process	Pf12108	0.993375	0.94347	0.933776	0.283883
IPI00197605.2	Synaptosomal-associated protein 23	33.33	4.93213	23.2204	2	5	protein binding	cytoplasm; membrane	cell organization and biogenesis; regulation of biological process; transport	Pf00835; Pf05739	0.973774	0.749053	0.976516	0.7115
IPI00358463.1	Uncharacterized protein	21	5.10986	22.8695	1	2	enzyme regulator activity	cytoplasm		Pf02115	1.04187	0.658668	0.970473	0.640365
IPI00360930.2	Carbonic anhydrase 1	5.36	7.41553	28.2822	1	1	catalytic activity; metal ion binding	cytoplasm; Golgi	metabolic process	Pf00194	1.03407	0.716844	0.897509	0.0904876
IPI00357889.3	mitochondrial ribosomal protein S9	6.41	9.11475	44.982	1	2	structural molecule activity	cytoplasm; mitochondrion; ribosome	metabolic process	Pf00380	1.16742	0.101264	0.795305	0.000332407
IPI00372303.3	Ubiquitin carboxyl-terminal hydrolase 7	1.36	5.52881	128.349	1	1	catalytic activity; protein binding	cytoplasm; cytosol; nucleus; organelle lumen	cell death; development; metabolic process; regulation of biological process; response to stimulus	Pf00443; Pf00917; Pf12436	0.915212	0.273613	1.01488	0.787612
IPI00382312.3	Cytochrome b-c1 complex subunit 8	34.15	10.521	9.84321	1	3	catalytic activity; transporter activity	cytoplasm; membrane; mitochondrion	cell differentiation; development; metabolic process; transport	Pf02939	0.952432	0.550676	1.0079	0.884721
IPI00470246.3	Aromatic L-amino acid decarboxylase	28.99	6.82959	54.3215	3	11	catalytic activity		metabolic process	Pf00282	0.954567	0.569509	0.967747	0.609148
IPI00198316.1	Ras-related protein Rab-18	23.79	5.23682	22.9616	1	4	nucleotide binding; protein binding	cytoplasm; nucleus	cell communication; development; metabolic process; regulation of biological process; response to stimulus; transport	Pf00025; Pf00071; Pf04670; Pf08477; Pf09439	0.943836	0.477687	0.969172	0.6254
IPI00949829.1	Uncharacterized protein	7.77	9.31982	34.6876	3	1	RNA binding; structural molecule activity	cytoplasm; mitochondrion; ribosome	metabolic process	Pf00687; Pf13003	0.8633	0.068103	1.07656	0.182719
IPI00417373.3	Kinesin 13B	1.13	5.65576	196.503	7	2	catalytic activity; motor activity; nucleotide binding; protein binding	cytoplasm; cytoskeleton; membrane; mitochondrion	cellular component movement	Pf00225; Pf00498; Pf01302; Pf07946; Pf09731; Pf12128; Pf12423; Pf12473	0.931785	0.383991	0.997475	0.970612
IPI00231217.1	Isoform 4 of Protein kinase C and casein kinase substrate in neurons 2 protein	17.75	5.38916	51.262	5	7	protein binding			Pf00018; Pf00611; Pf07653	0.924469	0.332521	0.994656	0.935267
IPI00231356.9	C-1-tetrahydrofolate synthase, cytoplasmic	38.29	7.41553	100.932	3	1	catalytic activity; nucleotide binding	cytoplasm	metabolic process	Pf00763; Pf01268; Pf02882	0.900615	0.195093	0.96349	0.561624
IPI00369006.3	Regulator of microtubule dynamics protein 1	38.39	7.73779	35.3782	1	10	protein binding	cytoplasm; cytoskeleton; mitochondrion			0.975306	0.763988	0.986781	0.8369
IPI00192279.1	Uncharacterized protein	5.49	8.83643	28.3001	1	1	protein binding	nucleus; spliceosomal complex		Pf12799	0.899956	0.191959	1.00766	0.888075
IPI00204772.4	Pre-mRNA-processing factor 19	4.59	6.60986	57.2664	1	2	catalytic activity; protein binding		metabolic process	Pf00400; Pf04564; Pf08606; Pf11789	0.956963	0.590949	0.949428	0.417379
IPI00957404.1	alpha-2u globulin PGCL4	35.75	4.99561	20.3362	4	1	transporter activity	extracellular	transport	Pf00061	1.03928	0.677711	0.858244	0.0166511
IPI00327362.2	Msx-1 protein	1.65	10.0229	31.6236	1	1	DNA binding	nucleus	metabolic process; regulation of biological process	Pf00046	0.878832	0.109257	1.059	0.300123
IPI00206234.3	Uncharacterized protein	4.14	4.81787	119.412	1	3	protein binding; transporter activity	cytoplasm; Golgi	transport	Pf03810; Pf08506	0.982257	0.832478	1.02239	0.687553
IPI00776598.2	Uncharacterized protein	2.08	7.94287	31.3337	6	1				Pf09532; Pf12701	0.990273	0.912427	0.939843	0.332006
IPI00371621.1	Uncharacterized protein	41.01	8.82178	18.8039	1	4	catalytic activity	cytoplasm; mitochondrion	metabolic process	Pf00903; Pf12681	0.972764	0.739248	0.94176	0.348177
IPI00779842.2	Uncharacterized protein	0.52	6.04932	570.333	5	1	catalytic activity; metal ion binding	membrane	metabolic process	Pf02207	0.957547	0.596228	0.972157	0.659947
IPI00895570.1	Putative uncharacterized protein	32.52	9.14404	12.8757	1	1	catalytic activity; transporter activity	membrane	metabolic process; transport	Pf02823	0.968793	0.701007	0.961002	0.534617
IPI00950048.1	NAD-dependent deacetylase sirtuin-2	3.43	7.07861	39.2938	2	1	catalytic activity; metal ion binding; nucleotide binding	cytoplasm; cytoskeleton	cell division; cell organization and biogenesis; metabolic process	Pf02146	0.92167	0.313967	1.01016	0.852923
IPI00191437.4	Uncharacterized protein	29.19	5.18604	63.727	4	3	catalytic activity		metabolic process	Pf01055	0.940576	0.451301	1.00892	0.870354
IPI00207947.6	Uncharacterized protein	11.46	6.20166	69.0451	2	6	catalytic activity; metal ion binding	cytoplasm; nucleus	metabolic process	Pf01433; Pf09127	0.979139	0.801627	0.930841	0.262285
IPI00197344.1	Monoglyceride lipase	56.11	7.37158	33.4782	3	12	catalytic activity	cytoplasm	cell communication; defense response; metabolic process; regulation of biological process; response to stimulus	Pf00561; Pf00756; Pf00975; Pf01764; Pf12146; Pf12695; Pf12697	0.929641	0.368468	0.993481	0.920537
IPI00760134.1	Isoform Cytoplasmic of Cysteine desulfurase, mitochondrial	17.88	7.75244	44.0416	2	6	catalytic activity		metabolic process	Pf00266; Pf00282; Pf01041; Pf01212	0.980008	0.810205	0.944675	0.373643
IPI00372559.3	Estradiol 17-beta-dehydrogenase 8	11.58	6.55127	26.7738	2	2	catalytic activity; nucleotide binding	cytoplasm; membrane; mitochondrion; organelle lumen	metabolic process	Pf00106; Pf08659	0.88805	0.141241	1.0496	0.381275
IPI00947981.1	Uncharacterized protein	4.16	7.10791	50.5852	3	1	catalytic activity; nucleotide binding	membrane	metabolic process	Pf00069; Pf07714; Pf12202	1.02843	0.760248	0.906526	0.12452
IPI00766105.2	Mtx1 protein (Fragment)	17.57	8.96826	49.7114	4	7		cytoplasm; membrane; mitochondrion	cell organization and biogenesis; transport	Pf10568; Pf11801	0.96492	0.664283	0.972196	0.660397
IPI00211615.7	Serine/threonine-protein kinase PAK 2	3.44	5.77002	57.9238	2	1	catalytic activity; enzyme regulator activity; nucleotide binding; protein binding	cytoplasm; membrane; nucleus	cell communication; cell death; metabolic process; regulation of biological process; response to stimulus	Pf00069; Pf00786; Pf07714	1.09181	0.350145	0.85399	0.0134271
IPI00364191.1	Uncharacterized protein	1.42	6.07471	117.856	1	1	catalytic activity; nucleotide binding		metabolic process	Pf00899; Pf02134; Pf09358; Pf10585	0.874193	0.0953816	1.06669	0.243419
IPI00215012.4	Uncharacterized protein	1.38	5.49072	78.5131	1	1	protein binding			Pf01436	1.09851	0.317955	0.848878	0.0102764
IPI00358860.4	Solute carrier family 12 member 7	1.75	6.58057	119.301	1	1	transporter activity	membrane	cellular homeostasis; transport	Pf00324	1.00906	0.916269	0.924133	0.217042
IPI00339125.2	Excitatory amino acid transporter 3	6.12	6.29053	56.7352	1	2	protein binding; transporter activity	membrane	cell organization and biogenesis; transport	Pf00375	0.922966	0.322477	0.991304	0.893281
IPI00207941.1	Dimethylglycine dehydrogenase, mitochondrial	46.32	7.37158	95.9875	19	3	catalytic activity	cytoplasm; mitochondrion	metabolic process	Pf01266; Pf01571; Pf01946; Pf04268; Pf08669	0.982241	0.832319	0.96143	0.539226
IPI00390597.2	Endoplasmic reticulum metallopeptidase 1	5.79	7.26904	99.8332	1	3	catalytic activity; metal ion binding	cytoplasm; endoplasmic reticulum; membrane	development; metabolic process; reproduction	Pf04389	0.926223	0.344472	0.951511	0.43739
IPI00767844.1	Similar to RAB17, member RAS oncogene family (Predicted), isoform CRA_a	15.96	5.60498	23.3437	1	2	nucleotide binding	cytoplasm; nucleus	cell communication; regulation of biological process; response to stimulus; transport	Pf00025; Pf00071; Pf04670; Pf08477	1.01744	0.847669	1.04666	0.409433
IPI00202384.3	Protein FAM107B	8.4	8.30908	15.5763	1	1				Pf06625	0.959766	0.616427	0.972572	0.66479
IPI00390081.3	Uncharacterized protein	1.93	6.97607	58.298	1	1	catalytic activity		metabolic process	Pf01301	1.037	0.694742	0.900528	0.100972
IPI00766955.1	Coiled-coil domain-containing protein 6-like	3.45	7.00537	49.5381	2	1				Pf09755	0.960941	0.627226	0.971826	0.656073
IPI00480780.1	Isoform 2 of General transcription factor II-I	2.19	8.76318	102.961	6	1				Pf02946	0.980607	0.816127	0.952507	0.447131
IPI00421659.4	Isoform 1 of Dynamin-like 120 kDa protein, mitochondrial	20.94	7.53271	111.238	9	14	catalytic activity; nucleotide binding	cytoplasm; membrane; mitochondrion	cell death; metabolic process; response to stimulus	Pf00350; Pf01926	0.935434	0.411223	0.981162	0.767683
IPI00782646.1	Uncharacterized protein	22.95	7.69385	20.8866	1	4	catalytic activity; nucleotide binding		cell death; metabolic process; regulation of biological process	Pf00179	0.940669	0.452042	1.01386	0.801629
IPI00371500.3	Quinone oxidoreductase-like protein 2	32	8.68994	37.5244	1	8	catalytic activity; metal ion binding; nucleotide binding	cytoplasm; mitochondrion	metabolic process	Pf00107; Pf08240	0.969147	0.704391	0.955397	0.476036
IPI00202267.4	Uncharacterized protein	7.5	6.7417	39.8766	1	2	catalytic activity	cytoplasm; mitochondrion	metabolic process	Pf00132; Pf00483; Pf12804	1.0428	0.651865	0.896024	0.0856525
IPI01007611.1	Uncharacterized protein	67.19	5.33838	285.27	6	1	metal ion binding; protein binding	cytoplasm; cytoskeleton; membrane		Pf00018; Pf00036; Pf00435; Pf07653; Pf08726	0.993083	0.940554	0.942739	0.356614
IPI00193869.1	Uncharacterized protein	1.66	6.01123	75.2288	1	1		cell surface; membrane	cell differentiation; development; regulation of biological process	Pf05602	1.01018	0.907049	0.92509	0.223153
IPI00200898.3	Na(+)/H(+) exchange regulatory cofactor NHE-RF1	53.65	5.99854	38.8066	1	24	protein binding	cytoplasm; cytoskeleton; membrane	cell communication; cell death; cell organization and biogenesis; cell proliferation; cellular component movement; cellular homeostasis; metabolic process; regulation of biological process; response to stimulus; transport	Pf00595; Pf09007	0.914997	0.272327	1.02721	0.626288
IPI00358498.2	Uncharacterized protein	26.2	8.63135	50.4109	1	10	catalytic activity			Pf03061	0.933743	0.398475	0.945303	0.379263
IPI00231200.5	NADPH--cytochrome P450 reductase	16.96	5.47803	76.9142	1	10	catalytic activity; metal ion binding; nucleotide binding; protein binding	cytoplasm; endoplasmic reticulum; membrane; mitochondrion	cell communication; cell death; cell differentiation; cell proliferation; development; metabolic process; regulation of biological process; response to stimulus	Pf00175; Pf00258; Pf00667	0.939489	0.442668	0.939947	0.332872
IPI00213190.1	Branched-chain-amino-acid aminotransferase, mitochondrial	18.58	8.1626	44.2469	1	5	catalytic activity	cytoplasm; mitochondrion; nucleus	development; metabolic process; reproduction; transport	Pf01063	0.905391	0.218857	1.0003	0.993085
IPI00328013.4	Aflatoxin B1 aldehyde reductase member 3	52.6	7.23975	36.7233	1	13	catalytic activity	cytoplasm	metabolic process; response to stimulus	Pf00248	1.0897	0.360737	0.858543	0.0169005
IPI00561561.1	Uncharacterized protein	7.36	5.17334	39.3108	2	2	metal ion binding; protein binding		metabolic process; regulation of biological process; response to stimulus	Pf04056	1.02595	0.779644	0.911683	0.147865
IPI00213929.1	Uncharacterized protein	4.55	8.23584	47.3633	1	1	catalytic activity; DNA binding; nucleotide binding; RNA binding	cytoplasm; mitochondrion	cell organization and biogenesis; metabolic process	Pf00004; Pf00910; Pf06431; Pf08740	0.942543	0.46713	0.992523	0.908538
IPI00776619.2	Spectrin alpha chain, brain	67.96	5.32568	284.462	8	3	metal ion binding; protein binding	cytoplasm; cytoskeleton; cytosol; membrane	cell organization and biogenesis; regulation of biological process	Pf00018; Pf00036; Pf00435; Pf07653; Pf08726	1.06676	0.4901	0.95798	0.50263
IPI00194042.3	Cytochrome c oxidase subunit 6A1, mitochondrial	33.33	9.31982	12.2933	1	2	catalytic activity; transporter activity	cytoplasm; membrane; mitochondrion		Pf02046	0.952752	0.553476	0.991238	0.892458
IPI00210351.2	Adenylate kinase isoenzyme 1	45.36	7.89893	21.5702	1	6	catalytic activity; nucleotide binding	cytoplasm	cell differentiation; development; metabolic process; regulation of biological process; response to stimulus; transport	Pf00406	0.967062	0.684524	0.966793	0.598368
IPI00362434.3	Uncharacterized protein	4.95	5.37646	79.3145	2	3	protein binding	cytoplasm; cytosol; endosome; membrane; nucleus; organelle lumen	cell organization and biogenesis; cell proliferation; regulation of biological process; transport	Pf00169; Pf00640	0.966566	0.679817	0.998079	0.978185
IPI00193049.1	Sulfotransferase 1A1	6.19	6.85889	33.884	1	1	catalytic activity; nucleotide binding; protein binding	cytoplasm; cytosol	metabolic process; response to stimulus	Pf00685	0.829136	0.0198697	1.12879	0.0288081
IPI00192078.2	Uncharacterized protein	56.01	8.79248	32.8021	1	14	catalytic activity	cytoplasm; mitochondrion		Pf00561; Pf01738; Pf03959; Pf12695; Pf12697	0.921776	0.314658	1.01488	0.787603
IPI00366789.2	Uncharacterized protein	9.41	4.89404	47.6261	4	1	protein binding			Pf00400; Pf12265	1.01831	0.840645	0.919357	0.18828
IPI00212787.2	Uncharacterized protein	8.57	6.52197	16.4301	2	1			transport	Pf04099; Pf04628	1.01319	0.88231	0.924363	0.2185
IPI00199305.1	V-type proton ATPase subunit B, brain isoform	64.97	5.80811	56.5149	7	17	catalytic activity; nucleotide binding; transporter activity	cytoplasm; cytosol; Golgi; membrane; vacuole	cellular homeostasis; metabolic process; transport	Pf00006; Pf00306; Pf02874	0.963542	0.651372	0.978115	0.730705
IPI00206664.1	Isoform 1 of Low molecular weight phosphotyrosine protein phosphatase	30.38	6.52197	18.1398	5	4	catalytic activity; protein binding	cytoplasm; membrane; nucleus	cell communication; metabolic process	Pf01451	0.987827	0.887969	0.968961	0.622976
IPI00211893.1	Isoform Crk-II of Adapter molecule crk	11.51	5.5542	33.824	3	3	protein binding	cytoplasm; cytosol; membrane	cell communication; cell organization and biogenesis; cellular component movement; metabolic process; regulation of biological process; response to stimulus	Pf00017; Pf00018; Pf07653	0.993541	0.945136	0.971496	0.652232
IPI00367054.3	Uncharacterized protein	3.87	8.95361	36.4174	1	1	transporter activity	cytoplasm; Golgi; membrane	transport	Pf03151; Pf04142; Pf08449	0.860986	0.0631889	1.08836	0.12629
IPI00476498.1	Uncharacterized protein	30.23	5.78271	10.1802	5	2	transcription regulator activity			Pf01722	0.951535	0.542836	0.984854	0.813037
IPI00779608.2	Uncharacterized protein	2.79	5.14795	78.5871	45	1	catalytic activity; motor activity; protein binding; transporter activity	cytoplasm; cytoskeleton; membrane	cell organization and biogenesis; transport	Pf01496; Pf01576; Pf02463; Pf05622; Pf05667; Pf09787; Pf12128	1.12909	0.197892	0.83015	0.00354288
IPI00211593.1	Superoxide dismutase [Mn], mitochondrial	58.11	8.80713	24.6586	1	9	antioxidant activity; catalytic activity; DNA binding; metal ion binding; protein binding	cytoplasm; membrane; mitochondrion; organelle lumen	cell communication; cell death; cell differentiation; cell organization and biogenesis; cell proliferation; cellular homeostasis; development; metabolic process; regulation of biological process; response to stimulus	Pf00081; Pf02777	0.960788	0.625823	0.971451	0.651716
IPI00869949.2	Uncharacterized protein	31.28	8.1333	26.4182	2	8	protein binding; structural molecule activity	cytoplasm; membrane; mitochondrion	cell organization and biogenesis	Pf05300	0.922182	0.317311	1.04106	0.466464
IPI00198291.1	V-type proton ATPase subunit F	75.63	5.8208	13.362	2	7	catalytic activity; transporter activity	cytoplasm; membrane; vacuole	transport	Pf01990	0.989662	0.906317	0.957419	0.496791
IPI00212512.1	26S proteasome non-ATPase regulatory subunit 1	13.54	5.38916	105.681	2	9	enzyme regulator activity	proteasome	metabolic process; regulation of biological process	Pf01851	0.924725	0.334245	1.00992	0.856357
IPI00568328.2	Uncharacterized protein	0.38	6.44287	207.579	3	1	protein binding	membrane		Pf00168; Pf08150; Pf08151; Pf08165	0.964875	0.663857	0.97218	0.660212
IPI00394488.2	Uncharacterized protein	8.54	9.36377	32.9209	1	2				Pf07978	0.944152	0.480287	0.986183	0.829486
IPI00365505.3	Uncharacterized protein	38.05	9.77393	12.6426	2	4	catalytic activity; transporter activity	cytoplasm; membrane; mitochondrion		Pf02238	0.933421	0.396076	1.02344	0.67396
IPI00764677.1	CG4995-like	11.46	9.08545	31.6081	2	2			transport	Pf00153	0.930615	0.375471	0.944768	0.374471
IPI00362488.1	Uncharacterized protein	2.64	4.86865	47.2799	2	1	protein binding	cytoplasm; Golgi	cell organization and biogenesis	Pf04495	0.956331	0.585264	0.981111	0.767064
IPI00464615.1	solute carrier family 22 member 18	4.85	9.45166	43.7887	1	2	transporter activity	membrane	transport	Pf05977; Pf07690	0.961009	0.627858	0.980005	0.753582
IPI00470325.1	Pyridine nucleotide-disulfide oxidoreductase domain-containing protein 2	50.95	8.17725	62.8394	1	24	catalytic activity		metabolic process	Pf00890; Pf01134; Pf01266; Pf01593; Pf01946; Pf07992	0.902892	0.20619	1.04285	0.447674
IPI00373246.2	Acidic leucine-rich nuclear phosphoprotein 32 family member E	29.07	3.89111	29.4003	2	5	protein binding	cytoplasm; nucleus		Pf12799	1.01797	0.843363	0.933524	0.281979
IPI00364917.3	aldo-keto reductase family 1, member C12	30.96	7.38623	36.8768	4	2	catalytic activity		metabolic process	Pf00248	0.951406	0.541715	0.98041	0.758519
IPI00230874.10	Biliverdin reductase A	33.22	6.12549	33.5445	6	8	catalytic activity; metal ion binding; nucleotide binding	cytoplasm	metabolic process	Pf01408; Pf09166	0.903837	0.210921	1.04968	0.380528
IPI00554123.3	Uncharacterized protein	5.4	6.78564	103.625	1	3	protein binding	extracellular	cell communication; cell organization and biogenesis; regulation of biological process; response to stimulus	Pf00008; Pf00050; Pf00054; Pf02210; Pf03146; Pf07648	0.924884	0.335326	1.00659	0.903185
IPI00362243.7	GTP:AMP phosphotransferase, mitochondrial	46.7	8.85107	25.4225	1	9	catalytic activity; nucleotide binding; protein binding	cytoplasm; mitochondrion; organelle lumen	cell organization and biogenesis; development; metabolic process; response to stimulus	Pf00406; Pf05191	0.931045	0.378588	1.01338	0.808163
IPI00778032.3	Uncharacterized protein (Fragment)	8.44	5.56689	61.8744	3	3	protein binding	membrane	cell organization and biogenesis; metabolic process; regulation of biological process	Pf00514	0.955943	0.581786	0.94672	0.392129
IPI00358082.3	D-2-hydroxyglutarate dehydrogenase, mitochondrial	26.92	8.1333	58.7674	1	9	catalytic activity	cytoplasm; mitochondrion	metabolic process; response to stimulus	Pf01565; Pf02913	0.965736	0.671971	0.989918	0.87596
IPI00780927.2	splicing factor, arginine/serine-rich 1B	12.5	10.3599	27.7278	1	3	nucleotide binding; protein binding; RNA binding	nucleus; organelle lumen; spliceosomal complex	cell organization and biogenesis; development; metabolic process	Pf00076	0.922678	0.320572	1.0018	0.971587
IPI00561441.2	Uncharacterized protein (Fragment)	17.23	6.16357	28.3335	3	2	metal ion binding				0.967042	0.684329	1.04602	0.41565
IPI00558635.3	Isoform 1 of 3-hydroxyisobutyryl-CoA hydrolase, mitochondrial	35.58	8.45557	42.9973	2	10	catalytic activity	cytoplasm; mitochondrion	metabolic process	Pf00378	0.971557	0.727563	0.990956	0.888936
IPI00358309.3	Uncharacterized protein	56.08	5.89697	16.5934	1	7				Pf00903; Pf12681	0.970825	0.720505	0.973043	0.670322
IPI00768404.1	RCG21490, isoform CRA_a	4.12	5.2876	21.735	3	1	RNA binding		metabolic process	Pf01253	0.923336	0.324933	1.01734	0.754245
IPI00373184.2	Fragile X mental retardation syndrome-related protein 1	5.63	6.39209	63.9079	5	2	RNA binding	cytoplasm	cell differentiation; development	Pf00013; Pf05641; Pf12235	0.959903	0.617682	0.987926	0.851133
IPI00365864.3	Uncharacterized protein	9.01	7.6499	12.5684	1	1	nucleotide binding	cytoplasm; mitochondrion		Pf00076	0.941491	0.458634	1.01628	0.768621
IPI00948069.1	Usher syndrome 1C homolog	9.85	6.23975	61.6701	3	4	protein binding			Pf00595	0.929484	0.36734	0.963401	0.560653
IPI00188509.3	Dolichyl-diphosphooligosaccharide--protein glycosyltransferase subunit DAD1	19.47	7.07861	12.4886	1	2	catalytic activity	cytoplasm; endoplasmic reticulum; membrane	cell death; development; metabolic process; regulation of biological process; response to stimulus	Pf02109	0.958281	0.602883	0.980458	0.759094
IPI00193247.1	Uncharacterized protein	14.21	5.77002	110.144	1	10	protein binding; transporter activity		transport	Pf03378; Pf08506	0.949613	0.526218	0.977186	0.719534
IPI00188584.1	Proteasome subunit beta type-2	13.43	7.44482	22.8977	1	3	catalytic activity	cytoplasm; nucleus; proteasome	metabolic process; response to stimulus	Pf00227	1.03632	0.699858	0.955168	0.473712
IPI00949722.1	Acyl-CoA synthetase short-chain family member 2	7.13	6.63916	78.8794	4	5	catalytic activity; nucleotide binding		metabolic process	Pf00501; Pf11930	0.943704	0.476609	1.00175	0.972335
IPI00471800.1	Cadherin 16	25.42	4.60205	90.0632	1	15	metal ion binding	membrane		Pf00028	0.946948	0.503562	0.988092	0.853193
IPI00199984.1	Vesicle-associated membrane protein 7	8.64	8.44092	24.7599	1	2	protein binding	cytoplasm; endoplasmic reticulum; endosome; Golgi; membrane; vacuole	cell organization and biogenesis; response to stimulus; transport	Pf00957	1.11271	0.256867	0.967469	0.605999
IPI00777957.2	Uncharacterized protein	12.81	7.75244	45.9362	3	5	catalytic activity	membrane		Pf00328	1.05417	0.571918	0.927483	0.238924
IPI00780552.1	Uncharacterized protein (Fragment)	3.54	6.17627	55.5179	1	1					0.951241	0.540281	0.988313	0.855949
IPI00948828.1	Uncharacterized protein	2.6	7.88428	56.2237	2	1	enzyme regulator activity	membrane	metabolic process; regulation of biological process	Pf00566	0.97284	0.739982	0.966485	0.594897
IPI00373345.4	Uncharacterized protein	1.42	5.04639	64.9	2	1		membrane		Pf08216	1.04677	0.62332	0.926762	0.234094
IPI00213457.1	V-type proton ATPase subunit C 1	55.5	7.45947	43.8729	3	22	catalytic activity; transporter activity	cytoplasm; membrane	transport	Pf03223	0.975367	0.764584	0.953283	0.454805
IPI00369206.1	Cytosolic Fe-S cluster assembly factor NUBP1	5.31	6.07471	34.0231	1	1	catalytic activity; metal ion binding; nucleotide binding	cytoplasm; cytosol; membrane	cell growth; cell organization and biogenesis; cellular homeostasis; metabolic process	Pf00142; Pf01656; Pf02374; Pf09140; Pf10609	1.18509	0.0723612	0.79369	0.000294004
IPI00200360.1	Glucose-6-phosphatase	19.61	8.92432	40.5292	2	5	catalytic activity	cytoplasm; endoplasmic reticulum; membrane	metabolic process; response to stimulus	Pf01569	0.990648	0.916183	0.960893	0.533448
IPI00200427.2	Ras-related protein Rab-9A	6.97	5.65576	22.8812	1	1	catalytic activity; nucleotide binding	cytoplasm; endosome; membrane; nucleus; vacuole	cell communication; metabolic process; regulation of biological process; response to stimulus; transport	Pf00025; Pf00071; Pf04670; Pf08477	0.995483	0.964568	0.945196	0.378303
IPI00373643.1	ADP-ribosylation factor GTPase-activating protein 2	1.73	7.97217	56.5212	2	1	enzyme regulator activity; metal ion binding	cytoplasm; Golgi; membrane	metabolic process; regulation of biological process; transport	Pf01412	0.977078	0.781347	0.963194	0.558383
IPI00363524.2	Engulfment and cell motility protein 3	2.36	6.30322	81.6069	1	1	protein binding	cytoplasm; cytoskeleton	cell death; transport	Pf04727; Pf11841	0.878746	0.108987	1.07115	0.214354
IPI00363534.5	Uncharacterized protein	9.15	6.66846	337.978	13	19	catalytic activity; motor activity; protein binding; structural molecule activity	cytoplasm; cytoskeleton; extracellular	cell communication; cell differentiation; cell organization and biogenesis; cellular component movement; development; metabolic process; regulation of biological process; response to stimulus; transport	Pf00052; Pf00053; Pf00054; Pf00055; Pf01442; Pf01576; Pf02210; Pf03302; Pf04156; Pf05557; Pf05622; Pf05701; Pf06008; Pf06009; Pf10174; Pf12128	0.992954	0.939261	0.944237	0.369751
IPI00948623.1	Uncharacterized protein	15.82	6.34131	74.917	4	8	metal ion binding			Pf00596	0.963003	0.646342	0.936867	0.307811
IPI00209115.2	Uncharacterized protein	42.86	9.29053	39.5955	1	1		cytoplasm; membrane; mitochondrion	transport	Pf00153	0.94446	0.482825	0.95	0.422829
IPI00202379.1	Uncharacterized protein	10.19	7.04932	65.6094	1	5	catalytic activity; metal ion binding; nucleotide binding; RNA binding	cytoplasm	metabolic process	Pf03483; Pf03484	0.972705	0.738669	0.988577	0.859233
IPI00470302.1	Mannose-6-phosphate isomerase	13	6.02393	46.3939	15	3	catalytic activity; metal ion binding	cytoplasm	metabolic process	Pf01238	1.01311	0.882913	0.916496	0.172395
IPI00204641.1	Uncharacterized protein	32.96	8.07471	21.8778	1	5		cytoplasm; membrane; mitochondrion		Pf05347	0.963879	0.654522	1.00466	0.930694
IPI00199629.1	Syndecan-4	4.95	4.38623	21.9482	1	1	protein binding; receptor activity; signal transducer activity	cell surface; cytoplasm; extracellular; membrane	cell communication; cell organization and biogenesis; development; metabolic process; regulation of biological process	Pf01034	0.970678	0.719093	1.00039	0.991802
IPI00214052.1	Carboxymethylenebutenolidase homolog	55.51	6.7124	27.885	1	11	catalytic activity	cytoplasm; cytosol	metabolic process	Pf00326; Pf00561; Pf01738; Pf12695; Pf12697	0.926065	0.343382	1.00719	0.894731
IPI00373076.1	V-type proton ATPase catalytic subunit A	61.75	5.57959	68.2216	2	32	catalytic activity; nucleotide binding; transporter activity	cytoplasm; cytosol; membrane; mitochondrion	metabolic process; transport	Pf00006; Pf00306; Pf02874	0.959863	0.617323	0.971807	0.65586
IPI00886445.1	Uroporphyrinogen decarboxylase (Fragment)	6.04	6.80029	40.4268	2	1	catalytic activity; metal ion binding	cytoplasm; cytoskeleton; cytosol; nucleus	development; metabolic process; response to stimulus	Pf01208	1.01892	0.835711	0.924636	0.220239
IPI00373533.4	Uncharacterized protein	0.79	6.06201	89.7384	1	1		cytoplasm; cytoskeleton		Pf02463; Pf07888; Pf12128	0.905033	0.217013	1.04105	0.466544
IPI00363816.1	Uncharacterized protein	15.96	9.30518	33.1953	1	3	catalytic activity	cytoplasm; mitochondrion	metabolic process	Pf00561; Pf12695; Pf12697	1.08606	0.379528	0.976785	0.714725
IPI00560967.2	Uncharacterized protein	58.57	8.23584	34.4429	3	14	catalytic activity	cytoplasm; mitochondrion	metabolic process	Pf00701	0.913951	0.266134	1.02508	0.653006
IPI00958794.1	ribosomal protein S29-like	22	9.26123	5.9038	2	1	structural molecule activity	cytoplasm; ribosome	metabolic process	Pf00253	0.991587	0.925575	0.950563	0.428222
IPI00950474.1	Uncharacterized protein	19.78	10.0522	10.8097	1	2		cytoplasm; mitochondrion		Pf05347	0.913096	0.261136	1.0323	0.564595
IPI00896218.2	Uncharacterized protein	12.77	7.28369	98.073	34	10	catalytic activity; nucleotide binding; protein binding		metabolic process	Pf00169; Pf00350; Pf01031; Pf02212	0.970423	0.716642	0.952962	0.451619
IPI00208422.2	Dipeptidyl peptidase 4	46.41	6.354	88.0326	1	36	catalytic activity; protein binding	cell surface; cytoplasm; endoplasmic reticulum; extracellular; Golgi; membrane	cell organization and biogenesis; cell proliferation; cellular component movement; metabolic process; regulation of biological process; response to stimulus	Pf00326; Pf00930; Pf12695; Pf12697	0.944071	0.479617	1.00352	0.946966
IPI00958806.1	rCG37290-like	0.54	6.06201	158.379	2	1					1.01921	0.833356	0.924962	0.222326
IPI00734582.1	TID1	17.44	9.30518	49.381	3	5	metal ion binding; nucleotide binding; protein binding		metabolic process; response to stimulus	Pf00226; Pf00684; Pf01556	0.893216	0.161898	1.02418	0.664468
IPI00365487.2	Eukaryotic translation initiation factor 3 subunit G	6.88	5.89697	35.6289	1	2	nucleotide binding; RNA binding	cytoplasm; nucleus	metabolic process	Pf00076; Pf12353	0.968183	0.69519	0.973817	0.679426
IPI00762996.2	Sulfide quinone reductase-like (Yeast), isoform CRA_a	12.89	9.0708	50.1698	3	4	catalytic activity		metabolic process	Pf07992	0.954606	0.56985	0.995377	0.944309
IPI00560728.2	Isoform 1 of Protein phosphatase 1B	7.69	5.0083	42.8617	6	2	catalytic activity; metal ion binding		metabolic process	Pf00481; Pf07830	1.01005	0.908145	0.893072	0.076637
IPI00362949.1	Cytochrome b-c1 complex subunit Rieske, mitochondrial	50.73	8.86572	29.4272	1	11	catalytic activity; metal ion binding; protein binding; transporter activity	cytoplasm; membrane; mitochondrion	metabolic process; response to stimulus; transport	Pf00355; Pf02921; Pf09165	0.935179	0.409286	1.00579	0.914593
IPI00210234.5	Plastin-3	18.41	5.47803	70.6351	2	4	metal ion binding; protein binding	cytoplasm; membrane	cell differentiation; development	Pf00307	0.960239	0.620767	1.05598	0.3248
IPI00196645.1	5'-AMP-activated protein kinase subunit gamma-1	8.79	6.96143	37.3627	3	2	catalytic activity; nucleotide binding; protein binding	nucleus; organelle lumen	cell organization and biogenesis; metabolic process; regulation of biological process; response to stimulus	Pf00571	0.991326	0.922963	0.870515	0.0298787
IPI00203539.1	TIM21-like protein, mitochondrial	12.65	9.99365	27.8587	2	3		cytoplasm; membrane; mitochondrion	transport	Pf08294; Pf08695	0.900343	0.193797	1.02706	0.628111
IPI00780387.1	Nucleosome assembly protein 1-like 4	6.48	4.67822	43.8895	2	1		nucleus	cell organization and biogenesis; metabolic process	Pf00956	0.923516	0.326131	1.02161	0.697671
IPI00390752.1	Isoform 2 of Afadin	2.1	6.41748	188.863	4	2	protein binding		cell communication; regulation of biological process; response to stimulus	Pf00498; Pf00595; Pf00788; Pf01843	0.969796	0.710613	1.02505	0.653421
IPI00358481.4	Hydroxyacid-oxoacid transhydrogenase, mitochondrial	15.2	7.54736	50.1935	1	5	catalytic activity; metal ion binding	cytoplasm; mitochondrion	metabolic process; transport	Pf00465	0.990635	0.916053	0.980145	0.755289
IPI00366416.2	Uncharacterized protein	46.32	9.26123	35.412	1	10	metal ion binding	cytoplasm; membrane; mitochondrion	response to stimulus	Pf02167	0.93537	0.410742	1.02377	0.669739
IPI00480620.1	D-beta-hydroxybutyrate dehydrogenase, mitochondrial	18.6	8.83643	38.3084	1	5	catalytic activity; nucleotide binding		metabolic process	Pf00106; Pf08643	0.918131	0.291428	1.09161	0.113492
IPI00214761.1	CD151 antigen	7.11	7.84033	28.3364	1	2		membrane	cell proliferation; cellular component movement	Pf00335	1.05033	0.598319	0.898426	0.0935781
IPI00373651.4	Uncharacterized protein	4.56	5.92236	56.7498	4	1		nucleus; spliceosomal complex	cell death; regulation of biological process	Pf05918	0.912676	0.258706	1.03398	0.544993
IPI00360386.4	Uncharacterized protein	4.83	4.90674	84.8069	1	2	catalytic activity; nucleotide binding; protein binding			Pf00622; Pf02037; Pf08433	1.02875	0.757741	0.958623	0.509364
IPI00358537.2	Uncharacterized protein	26.22	6.60986	74.7835	2	14	catalytic activity		metabolic process; response to stimulus	Pf00012	0.94871	0.518494	0.994999	0.939574
IPI00969773.1	Splicing factor, arginine/serine-rich 7	22.29	9.30518	17.8799	6	2	metal ion binding; nucleotide binding			Pf00076	0.983383	0.843663	0.959845	0.522266
IPI00363625.4	Uncharacterized protein	8.11	5.2749	24.2193	3	1	catalytic activity		metabolic process	Pf01209; Pf07942; Pf08241; Pf08242; Pf12847	0.933265	0.394915	1.01144	0.835082
IPI00373271.2	Receptor expression-enhancing protein 4	3.11	9.72998	29.6413	1	1		membrane		Pf03134	1.05785	0.547253	0.892327	0.0744827
IPI00230862.7	Aminopeptidase N	42.18	5.46533	109.38	2	27	catalytic activity; metal ion binding	cell surface; cytoplasm; membrane; organelle lumen	cell differentiation; development; metabolic process; regulation of biological process; transport	Pf01433	0.955288	0.575928	0.999821	1
IPI00367409.2	Uncharacterized protein	34.46	6.52197	37.8902	1	9	catalytic activity			Pf04303; Pf05544	0.920393	0.305716	1.02165	0.697175
IPI00200828.1	COP9 signalosome complex subunit 3	11.35	6.65381	47.828	1	3	protein binding	cytoplasm; nucleus	development; metabolic process	Pf01399	0.938286	0.43321	1.02128	0.701985
IPI00231978.5	ATP synthase subunit e, mitochondrial	67.61	9.34912	8.24948	14	5	catalytic activity; transporter activity	cytoplasm; membrane; mitochondrion	metabolic process; transport	Pf05680	0.938091	0.431692	1.00758	0.889251
IPI00197684.1	X-prolyl aminopeptidase (Aminopeptidase P) 2, membrane-bound	24.78	5.74463	76.0319	1	12	catalytic activity; metal ion binding			Pf00557; Pf01321	0.918604	0.294377	1.01641	0.766772
IPI00767591.1	RCG54768, isoform CRA_a	65.37	7.92822	35.9148	4	15	catalytic activity; nucleotide binding		metabolic process	Pf00389; Pf01488; Pf02826; Pf03807	0.94449	0.483077	1.01194	0.828157
IPI00231857.5	Guanidinoacetate N-methyltransferase	32.63	6.0874	26.3901	2	5	catalytic activity; protein binding		metabolic process		0.963536	0.651314	0.918363	0.182649
IPI00213979.1	Uncharacterized protein	9.39	6.12549	33.9539	3	2		cytoplasm		Pf04652	1.03363	0.720168	0.9377	0.314472
IPI00768086.2	Uncharacterized protein	45.9	8.19189	43.1876	5	18	catalytic activity		metabolic process	Pf00676	0.928748	0.362109	1.00765	0.888163
IPI00400615.1	V-type proton ATPase subunit E 1	58.41	8.42627	26.1118	2	14	catalytic activity; transporter activity	cytoplasm; cytosol; endosome; membrane; mitochondrion	transport	Pf01991	0.952573	0.551911	0.984606	0.809975
IPI00210977.2	Ubiquinone biosynthesis protein COQ7 homolog	5.07	6.72705	23.8551	1	1	catalytic activity; metal ion binding		metabolic process	Pf03232	0.957479	0.595608	0.987227	0.842437
IPI00192586.1	Casein kinase II subunit alpha	10.49	7.73779	45.0448	2	3	catalytic activity; enzyme regulator activity; nucleotide binding; protein binding	chromosome; nucleus; organelle lumen	cell communication; cell death; cell growth; cell organization and biogenesis; cell proliferation; metabolic process; regulation of biological process; response to stimulus	Pf00069; Pf01636; Pf07714	0.993336	0.943086	0.987177	0.841819
IPI00230859.5	Alcohol dehydrogenase [NADP+]	85.54	7.31299	36.4829	1	22	catalytic activity	cytoplasm; cytosol; membrane	metabolic process	Pf00248	0.955539	0.578171	0.99144	0.894985
IPI00365744.1	Uncharacterized protein	4.53	6.07471	133.359	1	4	catalytic activity				0.963278	0.648903	0.981563	0.772582
IPI00388717.4	Uncharacterized protein	1.31	9.78857	86.1417	1	1				Pf11725	1.08153	0.40384	0.874272	0.035364
IPI00358005.1	Uncharacterized protein	48.41	8.47021	66.3464	2	22	catalytic activity	cytoplasm; membrane; mitochondrion	metabolic process	Pf00732; Pf01266; Pf05199; Pf05834	0.946085	0.496324	1.01269	0.817774
IPI00388325.4	Uncharacterized protein	15.69	7.95752	17.7171	2	2	metal ion binding				0.885927	0.133332	1.06758	0.237397
IPI00951955.1	Uncharacterized protein	5.2	4.81787	54.491	4	3	protein binding		transport	Pf00018; Pf00790; Pf07653	0.993584	0.945565	0.96073	0.531705
IPI00199271.1	Eukaryotic translation initiation factor 4E	5.07	6.15088	25.0375	2	1	protein binding; RNA binding	cytoplasm	development; metabolic process; regulation of biological process	Pf01652	0.907656	0.230777	1.04067	0.470568
IPI00777035.1	Uncharacterized protein	21.23	8.67529	42.0923	9	6	catalytic activity	extracellular	metabolic process	Pf00198; Pf02817; Pf07174	0.938784	0.437112	0.985155	0.816759
IPI00951316.1	Phosphoserine aminotransferase	55.46	7.28369	40.1854	1	1	catalytic activity	cytoplasm	metabolic process	Pf00266	0.881804	0.11891	1.12509	0.0334205
IPI00471794.1	N-acetylneuraminate lyase	27.19	6.93213	35.0933	1	6	catalytic activity	cytoplasm	metabolic process	Pf00701	1.00389	0.959295	0.961339	0.53824
IPI00210971.1	Vesicle-associated membrane protein 3	32.04	8.49951	11.473	4	2	protein binding	cytoplasm; endosome; membrane	cell differentiation; cell organization and biogenesis; metabolic process; regulation of biological process; transport	Pf00957	0.981961	0.829548	0.917333	0.176942
IPI00327244.1	Isoform 1 of Alpha-adducin	22.04	6.15088	80.3053	13	12	metal ion binding; protein binding; structural molecule activity	cytoplasm; cytoskeleton; membrane	cell communication; cell differentiation; cell organization and biogenesis; cellular homeostasis; development; metabolic process; regulation of biological process; response to stimulus; transport	Pf00596	0.956838	0.589823	0.965455	0.583363
IPI00231848.10	Pro-epidermal growth factor	0.97	6.1001	124.046	1	1	metal ion binding; protein binding	cell surface; extracellular; membrane	cell communication; cell organization and biogenesis; cell proliferation; development; metabolic process; regulation of biological process; response to stimulus; transport	Pf00058; Pf06247; Pf07645; Pf12662; Pf12947	0.982777	0.83764	0.963576	0.562579
IPI00882532.1	arylformamidase	33.33	5.98584	34.3473	1	8	catalytic activity		metabolic process		0.929778	0.369445	1.01587	0.774217
IPI00207988.1	Myosin-Ie	1.99	9.0708	126.747	3	1	catalytic activity; motor activity; nucleotide binding; protein binding	cytoplasm; cytoskeleton	cell communication; cell differentiation; cell organization and biogenesis; development; metabolic process; regulation of biological process; response to stimulus; transport	Pf00018; Pf00063; Pf06017; Pf07653	1.10116	0.305825	0.860198	0.0183407
IPI00366292.1	Eukaryotic translation initiation factor 3 subunit D	1.82	6.04932	63.9484	1	1	RNA binding	cytoplasm	cell organization and biogenesis; metabolic process	Pf05091	1.05665	0.555239	0.926356	0.231406
IPI00189773.1	Short/branched chain specific acyl-CoA dehydrogenase, mitochondrial	31.48	8.06006	47.7933	1	8	catalytic activity	cytoplasm; mitochondrion; organelle lumen	metabolic process	Pf00441; Pf02770; Pf02771; Pf08028	0.973192	0.743393	0.980128	0.755085
IPI00189989.1	Sepiapterin reductase	38.55	5.70654	28.1105	2	6	catalytic activity; nucleotide binding	cytoplasm	metabolic process; response to stimulus	Pf00106	0.993706	0.946786	0.964996	0.578256
IPI00200041.4	Phenazine biosynthesis-like domain-containing protein	50.35	6.30322	31.6671	2	12	catalytic activity		metabolic process	Pf02567	0.944037	0.479343	1.00812	0.881558
IPI00199388.4	Uncharacterized protein	2.46	9.23193	44.3231	1	1			cell communication; regulation of biological process; response to stimulus	Pf00339; Pf02752	1.01237	0.889013	0.936357	0.303777
IPI00950267.1	Uncharacterized protein	1.5	6.53662	103.803	2	1	protein binding		cell communication; regulation of biological process; response to stimulus	Pf00018; Pf00611; Pf00620; Pf07653	0.972243	0.734198	0.990067	0.877819
IPI00362846.3	Uncharacterized protein	12.04	6.72705	31.1099	1	3	catalytic activity	cytoplasm; mitochondrion		Pf01265	0.989983	0.909523	0.950675	0.429297
IPI00365613.2	Uncharacterized protein	15.76	6.16357	46.6077	1	6	protein binding	cytoplasm; endosome; membrane	cell communication; metabolic process; regulation of biological process; response to stimulus; transport	Pf00787; Pf03114; Pf09325	0.918152	0.291553	1.00671	0.901484
IPI00364298.1	Uncharacterized protein	5.24	9.49561	49.064	1	1	catalytic activity; protein binding	cytoplasm; cytosol; membrane; mitochondrion	cell communication; cell death; cell differentiation; cell organization and biogenesis; development; metabolic process; regulation of biological process; response to stimulus	Pf00089; Pf00595; Pf10459	0.940488	0.450601	0.982818	0.78796
IPI00869717.2	Uncharacterized protein	41	8.63135	74.6276	2	22	catalytic activity	cytoplasm; mitochondrion	metabolic process	Pf00501; Pf11930	0.954374	0.567791	0.985212	0.817457
IPI00366665.3	Uncharacterized protein	36.44	7.10791	39.5364	3	8	catalytic activity; metal ion binding	membrane	metabolic process	Pf00194	1.01873	0.837191	0.928766	0.24768
IPI00231726.5	Guanine nucleotide-binding protein G(k) subunit alpha	41.81	5.69385	40.4962	10	5	catalytic activity; metal ion binding; nucleotide binding; protein binding; signal transducer activity	cytoplasm; cytoskeleton; Golgi; membrane	cell communication; cell division; cell organization and biogenesis; metabolic process; regulation of biological process; response to stimulus; transport	Pf00025; Pf00503	0.997992	0.989651	0.983646	0.79814
IPI00396910.1	ATP synthase subunit alpha, mitochondrial	70.52	9.18799	59.7166	4	35	catalytic activity; nucleotide binding; protein binding; transporter activity	cytoplasm; membrane; mitochondrion; nucleus	cell proliferation; development; metabolic process; regulation of biological process; transport	Pf00006; Pf00306; Pf02663; Pf02874; Pf05943	0.944627	0.484203	1.00471	0.929995
IPI00949236.1	Uncharacterized protein	3.92	6.62451	96.4528	4	2	catalytic activity; metal ion binding	membrane	metabolic process	Pf01074; Pf07748; Pf09261	0.927107	0.350589	1.02326	0.676341
IPI00214152.1	Isoform 2 of Hydroxyacylglutathione hydrolase, mitochondrial	22.69	6.94678	28.8778	4	6	catalytic activity; metal ion binding			Pf00753	0.944065	0.479573	1.02859	0.609251
IPI00951440.1	Uncharacterized protein	28.64	5.68115	22.4013	4	4			cell proliferation	Pf04201	1.0281	0.762827	0.93694	0.308391
IPI00369635.3	Radixin	42.37	6.26514	68.5013	24	9	protein binding	cytoplasm; cytoskeleton; membrane		Pf00373; Pf00769; Pf09379; Pf09380	0.942065	0.46326	0.997401	0.969694
IPI00362931.1	Uncharacterized protein	8.05	6.18896	34.0477	1	2	protein binding	extracellular	cell proliferation; regulation of biological process	Pf12799	1.00736	0.930418	0.942139	0.351425
IPI00475772.3	Uncharacterized protein	0.97	8.52881	115.289	1	1	protein binding; receptor activity	membrane	development	Pf01403; Pf01437; Pf06295	1.04316	0.6493	0.909856	0.139254
IPI00417750.3	Mitochondrial import receptor subunit TOM70	12.13	7.50342	67.4019	1	8	protein binding	cytoplasm; membrane; mitochondrion	transport	Pf00515	0.924886	0.335339	1.03404	0.544257
IPI00400681.1	Isoform 2 of Protein phosphatase 1 regulatory subunit 12A	2.78	5.47803	109.05	16	1	protein binding			Pf00023; Pf03961; Pf12796	0.939027	0.43902	1.01088	0.842882
IPI00358404.4	Eukaryotic peptide chain release factor subunit 1	2.97	5.70654	49.0002	1	1	RNA binding	cytoplasm	cell organization and biogenesis; metabolic process	Pf03463; Pf03464; Pf03465	1.06661	0.491041	0.890098	0.0683259
IPI00370427.1	Uncharacterized protein	53.68	7.78174	53.9607	1	22	catalytic activity; receptor activity	extracellular	metabolic process; response to stimulus	Pf00112; Pf01033; Pf03051	0.990201	0.911704	0.972076	0.658995
IPI00768839.3	Uncharacterized protein	11.11	9.86182	19.9032	2	2	nucleotide binding			Pf00076	1.02591	0.780008	0.9218	0.202639
IPI00207217.1	Enoyl-CoA hydratase, mitochondrial	48.62	8.1333	31.4962	1	12	catalytic activity	cytoplasm; mitochondrion; organelle lumen	metabolic process	Pf00378; Pf01343	0.922302	0.318099	1.03785	0.501172
IPI01016428.1	Uncharacterized protein	31.78	9.81787	15.055	8	3	catalytic activity	cytoplasm; mitochondrion		Pf07225	0.959247	0.611683	1.01203	0.826932
IPI00207820.5	Isoform 3 of Dynamin-1-like protein	26.04	7.37158	80.2033	7	12	catalytic activity; nucleotide binding			Pf00350; Pf01031; Pf02212	0.978432	0.794655	0.98357	0.797198
IPI00768905.1	rCG36203-like	15.59	5.73193	20.9157	5	2	protein binding	cytoplasm; cytosol	metabolic process	Pf02996	1.01121	0.898536	0.957146	0.493964
IPI00231674.5	ADP-ribosylation factor 3	79.56	7.43018	20.5877	10	1	nucleotide binding; signal transducer activity	cytoplasm; Golgi; nucleus	cell communication; regulation of biological process; response to stimulus; transport	Pf00025; Pf00071; Pf00503; Pf01926; Pf04670; Pf08477; Pf09439	1.0035	0.962531	0.946642	0.391418
IPI00188819.1	Thioredoxin-related transmembrane protein 2	8.47	8.86572	33.8436	1	2		membrane	cellular homeostasis; regulation of biological process	Pf00085	0.913714	0.264744	1.01998	0.719087
IPI00195173.1	CD59 glycoprotein	7.14	8.48486	13.781	1	1	protein binding	extracellular; membrane	cell death; cell proliferation; defense response; metabolic process; regulation of biological process; response to stimulus	Pf00021	0.996984	0.979578	0.953051	0.452506
IPI00196516.1	Prostamide/prostaglandin F synthase	8.46	6.02393	21.5932	1	2	catalytic activity; nucleotide binding	cytoplasm; cytosol	metabolic process	Pf00152	0.905665	0.220277	1.10189	0.0798698
IPI00210183.1	Trans-2-enoyl-CoA reductase, mitochondrial	6.7	8.77783	40.3013	1	2	catalytic activity; metal ion binding; nucleotide binding; protein binding	cytoplasm; mitochondrion	metabolic process	Pf00107; Pf08240	0.964174	0.657287	0.985598	0.822237
IPI00211616.1	4F2 cell-surface antigen heavy chain	43.26	5.32568	58.0361	1	16	catalytic activity; transporter activity	cytoplasm; membrane	metabolic process; transport	Pf00128	0.964588	0.661168	0.970772	0.643827
IPI00231971.5	Fatty acid-binding protein, heart	61.65	6.32861	14.7656	1	9	protein binding; transporter activity	cytoplasm; cytosol	metabolic process; response to stimulus; transport	Pf00061	0.973333	0.744764	0.946781	0.392684
IPI00365904.4	Uncharacterized protein	25.66	7.28369	16.4215	1	3	catalytic activity	nucleus	cellular homeostasis; regulation of biological process	Pf00462	0.952385	0.550258	1.01116	0.839005
IPI00949842.1	Proteasome subunit beta type	34.48	6.34131	25.7438	2	5	catalytic activity	cytoplasm; membrane; nucleus; proteasome	metabolic process	Pf00227	0.976044	0.771203	1.00571	0.915777
IPI00231318.5	Isoform 1 of Phosphatidylinositol transfer protein beta isoform	7.38	6.87354	31.4299	3	1	transporter activity	cytoplasm; Golgi	transport	Pf02121	0.93085	0.377175	1.02131	0.701578
IPI00568223.4	AP-1 complex subunit mu-1	11.82	7.29834	48.526	1	3	protein binding	cytoplasm; Golgi; membrane	cell organization and biogenesis; transport	Pf00928	0.986679	0.8765	0.995052	0.940232
IPI00948199.1	Uncharacterized protein	16.12	7.1665	27.8614	2	2	protein binding			Pf01399	0.988013	0.889831	0.983085	0.791237
IPI00914189.1	Eukaryotic translation initiation factor 3 subunit C	7.68	5.78271	105.369	2	6	protein binding; RNA binding	cytoplasm	metabolic process	Pf01399; Pf05470	1.01233	0.889352	0.938172	0.318279
IPI00209122.5	Translation initiation factor eIF-2B subunit beta	2.56	6.20166	38.8508	2	1	enzyme regulator activity; nucleotide binding; RNA binding	cytoplasm	cell communication; cell differentiation; cellular homeostasis; development; metabolic process; regulation of biological process; reproduction; response to stimulus	Pf01008	0.944032	0.4793	1.04324	0.443666
IPI00194323.1	Thromboxane-A synthase	1.31	6.32861	59.9356	1	1	catalytic activity; metal ion binding	cytoplasm; endoplasmic reticulum; membrane	cellular homeostasis; metabolic process; regulation of biological process	Pf00067	0.968232	0.695651	0.982053	0.778576
IPI00200998.4	Na(+)/H(+) exchange regulatory cofactor NHE-RF3	66.54	5.42725	56.7649	7	31	protein binding	cytoplasm; membrane	cell organization and biogenesis; regulation of biological process; transport	Pf00595	0.917022	0.284575	1.03231	0.564475
IPI00207567.1	Isoform 1 of Cyclin-L1	1.33	10.6968	59.7543	1	1	protein binding	nucleus; organelle lumen	metabolic process; regulation of biological process	Pf00134	0.979655	0.806715	0.971174	0.648489
IPI00389292.3	Uncharacterized protein	1.62	6.94678	90.858	2	1		membrane			0.991147	0.921172	0.959976	0.523657
IPI00201307.1	cytochrome b-c1 complex subunit 7	56.76	9.30518	13.5499	3	9	catalytic activity; protein binding; transporter activity	cytoplasm; membrane; mitochondrion	cell organization and biogenesis; metabolic process	Pf02271	0.950613	0.534837	1.01663	0.763858
IPI00200271.1	Uncharacterized protein	33.46	6.75635	61.4285	1	12	catalytic activity; metal ion binding; nucleotide binding; protein binding	cytoplasm; endoplasmic reticulum; endosome; membrane	cell organization and biogenesis; metabolic process; regulation of biological process; response to stimulus; transport	Pf00350; Pf01926; Pf12763	0.990222	0.911921	0.950833	0.430818
IPI00366703.4	Uncharacterized protein	12.29	5.99854	115.942	1	7	protein binding	membrane		Pf00226	0.970111	0.713639	0.992804	0.912059
IPI00231228.5	ADP-ribosylation factor-like protein 3	30.22	7.23975	20.4438	1	4	catalytic activity; metal ion binding; nucleotide binding; protein binding; signal transducer activity	cytoplasm; cytoskeleton; Golgi; membrane; nucleus	cell communication; cell differentiation; cell division; cell organization and biogenesis; development; metabolic process; regulation of biological process; response to stimulus; transport	Pf00009; Pf00025; Pf00071; Pf00503; Pf01926; Pf04670; Pf08477; Pf09439	0.979258	0.802795	0.935776	0.29923
IPI00231292.7	Ribonuclease UK114	90.51	8.104	14.2946	3	10	catalytic activity	cytoplasm; mitochondrion; nucleus	metabolic process	Pf01042	0.936585	0.42003	1.0212	0.702984
IPI00364777.1	LETM1 and EF-hand domain-containing protein 1, mitochondrial	34.78	6.59521	83.0079	7	21	metal ion binding	cytoplasm; membrane; mitochondrion	cell organization and biogenesis	Pf07766	0.97898	0.80006	1.01317	0.811123
IPI00207933.2	Dehydrogenase/reductase SDR family member 4	36.2	9.5542	29.8028	1	9	catalytic activity; nucleotide binding	cytoplasm; mitochondrion	metabolic process	Pf00106; Pf08659	0.930313	0.373293	0.993116	0.915973
IPI00558845.3	Uncharacterized protein	1.01	9.11475	68.4843	3	1	catalytic activity; nucleotide binding		metabolic process	Pf00069; Pf07714	0.870421	0.0851252	1.09427	0.103857
IPI00189358.2	Uncharacterized protein	11.67	5.42725	33.5116	4	1	DNA binding; protein binding; RNA binding	chromosome; nucleus; organelle lumen	metabolic process; regulation of biological process	Pf04845	0.929687	0.368796	1.02433	0.66262
IPI00205107.4	Probable proline dehydrogenase 2	27.19	8.27979	50.9702	3	9	catalytic activity	cytoplasm; membrane; mitochondrion	metabolic process	Pf01619	0.924798	0.334743	1.03778	0.501925
IPI00331931.1	Platelet-activating factor acetylhydrolase 2, cytoplasmic	18.21	6.69775	43.4637	1	4	catalytic activity	cytoplasm	cell death; metabolic process; regulation of biological process	Pf00326; Pf03403; Pf12695; Pf12697	0.998961	0.999324	0.953618	0.458138
IPI00210002.1	RNA-binding protein 8A	4.6	5.71924	19.8767	1	1	nucleotide binding; RNA binding	cytoplasm; nucleus; organelle lumen; spliceosomal complex	metabolic process; regulation of biological process; transport	Pf00076; Pf08777	0.927674	0.354543	1.02693	0.629812
IPI00202269.1	reactive oxygen species modulator 1	10.13	9.33447	8.17686	1	1		cytoplasm; mitochondrion	cell proliferation; metabolic process; regulation of biological process; response to stimulus	Pf10247	0.955662	0.579265	0.997007	0.964753
IPI00214300.1	Protein lin-7 homolog C	11.68	8.42627	21.8205	4	2	protein binding	cytoskeleton; membrane	cell communication; transport	Pf00595; Pf02828; Pf09829	0.921909	0.315524	1.05599	0.324709
IPI00212868.1	Laminin subunit beta-2	15.16	6.78564	196.347	6	19	catalytic activity; motor activity; protein binding	cytoplasm; cytoskeleton; extracellular; membrane; nucleus	cell differentiation; cellular component movement; development; regulation of biological process	Pf00053; Pf00055; Pf00769; Pf01576; Pf02050; Pf04012; Pf06008; Pf07111; Pf11740; Pf12072; Pf12128; Pf12795	0.978223	0.792602	0.979016	0.741587
IPI00367063.1	Beta-Ala-His dipeptidase	12.4	5.21143	54.8928	1	4	catalytic activity; metal ion binding		metabolic process	Pf01546; Pf07687	0.909507	0.240835	1.01857	0.737808
IPI00331919.6	Phosphoserine aminotransferase	58.11	7.69385	40.6008	1	2	catalytic activity	cytoplasm	metabolic process	Pf00266	0.94394	0.478542	1.0335	0.550544
IPI00558550.1	Uncharacterized protein (Fragment)	2.51	8.07471	35.6943	4	1	protein binding		metabolic process	Pf00684; Pf01556	0.979944	0.809574	0.972804	0.66752
IPI00231427.5	Glutathione S-transferase theta-1	27.08	7.51807	27.4504	1	2	antioxidant activity; catalytic activity; protein binding	cytoplasm; cytosol	metabolic process; response to stimulus	Pf00043; Pf02798	0.884043	0.126591	1.06955	0.224447
IPI00196751.2	Heat shock 70 kDa protein 1A/1B	20.44	5.8208	70.1421	1	4	nucleotide binding; protein binding	cytoplasm; cytosol; membrane; nucleus; organelle lumen	cell death; cell growth; cell organization and biogenesis; cell proliferation; defense response; metabolic process; regulation of biological process; response to stimulus	Pf00012; Pf06723	0.937328	0.425764	0.966227	0.591996
IPI00361693.1	Twinfilin-1	19.14	6.66846	40.0655	1	6	catalytic activity; nucleotide binding; protein binding	cytoplasm; cytoskeleton; membrane	cell organization and biogenesis; metabolic process; regulation of biological process	Pf00241	0.956099	0.583184	0.997446	0.970256
IPI00207732.1	protein-tyrosine phosphatase mitochondrial 1	11.16	9.29053	27.5121	1	2	catalytic activity		metabolic process	Pf00782	0.909292	0.239652	1.04882	0.388622
IPI00364932.2	Uncharacterized protein	40.43	8.63135	31.4417	2	7	protein binding		cell communication; regulation of biological process; response to stimulus	Pf12799	0.978333	0.793682	0.977234	0.720109
IPI00952140.2	Uncharacterized protein	8.01	5.26221	102.371	6	5	catalytic activity; protein binding	membrane	metabolic process	Pf00168; Pf00397; Pf00632	1.02383	0.796421	0.92167	0.20186
IPI00948889.1	Uncharacterized protein	10.28	4.95752	31.0063	3	2	protein binding			Pf00564; Pf08232	1.01482	0.868912	0.938	0.316893
IPI00421513.8	Aspartate aminotransferase, cytoplasmic	50.61	7.21045	46.3995	26	17	catalytic activity	cytoplasm; cytosol; vacuole	metabolic process; response to stimulus	Pf00155	0.981394	0.823925	0.964962	0.57788
IPI00555314.1	ATP-dependent RNA helicase DDX1	19.46	7.2251	82.4448	1	11	catalytic activity; DNA binding; nucleotide binding; protein binding; RNA binding	cytoplasm; nucleus; organelle lumen	development; metabolic process; regulation of biological process; response to stimulus	Pf00270; Pf00271; Pf00622	0.990318	0.912877	0.975165	0.69539
IPI00475835.3	D-3-phosphoglycerate dehydrogenase	34.15	6.7124	56.4572	3	13	catalytic activity; nucleotide binding		cell differentiation; cell organization and biogenesis; development; metabolic process; regulation of biological process	Pf00389; Pf02826	0.957066	0.591882	0.983327	0.794208
IPI00371663.4	Glyceraldehyde-3-phosphate dehydrogenase (Fragment)	36.76	6.40479	26.6513	18	1	catalytic activity; nucleotide binding	membrane	metabolic process	Pf00044; Pf02800	0.931346	0.380781	1.02518	0.651805
IPI00957913.1	rCG20339-like	12.78	8.48486	14.4033	1	1				Pf00581	1.03859	0.682856	0.923625	0.213851
IPI00208348.1	Pyridoxal kinase	53.21	6.80029	34.8856	1	2	catalytic activity; metal ion binding; nucleotide binding	cytoplasm	metabolic process; regulation of biological process; response to stimulus	Pf00294; Pf08543	0.946143	0.496805	1.04829	0.393692
IPI00188330.1	Uncharacterized protein	33.49	6.21436	23.9547	1	7	catalytic activity; metal ion binding	cytoplasm; membrane; mitochondrion	cell organization and biogenesis; metabolic process; response to stimulus	Pf00037; Pf12837; Pf12838	0.932443	0.388827	1.00444	0.933792
IPI00368457.1	Uncharacterized protein	8.02	5.21143	68.7081	2	3	catalytic activity; nucleotide binding; RNA binding		metabolic process	Pf00009; Pf03143; Pf03144	0.950827	0.536687	1.08449	0.143013
IPI00371684.2	Sideroflexin 2	27.95	8.96826	36.1906	1	7	transporter activity	membrane	transport	Pf03820	0.99201	0.929808	0.988402	0.85705
IPI00370568.5	Uncharacterized protein	1.74	6.65381	57.3798	2	1	catalytic activity	membrane	metabolic process	Pf00370; Pf02782	0.963612	0.652021	0.99146	0.895238
IPI00781064.2	Uncharacterized protein	3.63	8.29443	50.2768	3	2	catalytic activity; nucleotide binding	membrane		Pf05049	1.05867	0.541817	0.902619	0.108759
IPI00231270.1	Isoform E of Plasma membrane calcium-transporting ATPase 1	6.15	6.16357	128.994	22	3	catalytic activity; metal ion binding; nucleotide binding; transporter activity	membrane	metabolic process; transport	Pf00122; Pf00689; Pf00690; Pf00702; Pf08282; Pf12424; Pf12710	0.952335	0.549824	1.00962	0.860532
IPI00778806.2	Uncharacterized protein	9.81	4.97021	100.28	3	8	protein binding; transporter activity	cytoplasm; Golgi; membrane	cell organization and biogenesis; transport	Pf04869; Pf04871	0.997912	0.988851	0.969732	0.631824
IPI00203532.1	Acylamino-acid-releasing enzyme	13.66	5.73193	81.3314	1	7	catalytic activity	cytoplasm	metabolic process	Pf00326; Pf00561; Pf01738; Pf05448; Pf12695; Pf12697	0.96439	0.659306	0.98824	0.855043
IPI00366247.1	Tetratricopeptide repeat protein 35	19.19	6.81494	34.8474	1	4	protein binding	cytoplasm; endoplasmic reticulum; membrane; mitochondrion; nucleus			0.960692	0.624933	0.970952	0.645915
IPI00362755.4	tensin 1	7.33	7.76709	203.784	6	11	protein binding		cell communication; regulation of biological process; response to stimulus	Pf00017; Pf08416; Pf10409	0.982635	0.836234	0.958671	0.509863
IPI00210431.1	7-dehydrocholesterol reductase	5.94	8.35303	54.1194	1	2	catalytic activity	cytoplasm; endoplasmic reticulum; membrane; nucleus	cell differentiation; cell proliferation; development; metabolic process; regulation of biological process	Pf01222	0.998656	0.996282	0.951532	0.437593
IPI00551812.1	ATP synthase subunit beta, mitochondrial	74.1	5.33838	56.3185	125	26	catalytic activity; metal ion binding; nucleotide binding; receptor activity; transporter activity	cytoplasm; membrane; mitochondrion	cellular component movement; metabolic process; regulation of biological process; transport	Pf00006; Pf00306; Pf02874	0.9473	0.506525	1.00999	0.855317
IPI00454559.2	Uncharacterized protein	20.59	9.01221	62.9625	2	10	antioxidant activity; catalytic activity; nucleotide binding	cytoplasm	cellular homeostasis; metabolic process; regulation of biological process	Pf00070; Pf02852; Pf07992	0.996819	0.977929	0.931125	0.264325
IPI00325860.4	Podocalyxin	7.01	4.90674	51.6267	1	4	protein binding	cytoplasm; cytoskeleton; membrane; nucleus; organelle lumen	cell differentiation; cell organization and biogenesis; cellular component movement; development; regulation of biological process	Pf06365	0.983632	0.846145	0.97358	0.676634
IPI00364976.3	Eukaryotic translation initiation factor 6	13.88	4.7417	26.5542	1	2	RNA binding	cytoplasm; nucleus; organelle lumen	cell organization and biogenesis; metabolic process	Pf01912	0.941324	0.457288	1.01607	0.7714
IPI00363236.3	Uncharacterized protein	0.76	7.37158	134.32	1	1	catalytic activity; nucleotide binding	cytoplasm	metabolic process; regulation of biological process	Pf00133; Pf01406; Pf01921; Pf08264; Pf09334	1.05235	0.584334	0.908948	0.135116
IPI00763657.2	Uncharacterized protein (Fragment)	13.31	8.67529	34.0329	1	3	catalytic activity	cytoplasm	metabolic process	Pf01791	0.980988	0.819905	0.975505	0.699441
IPI00948515.1	Uncharacterized protein	36.86	8.55811	32.2234	3	8		membrane	transport	Pf00153	0.985298	0.86273	0.968236	0.614704
IPI00361315.3	COX15 homolog	4.35	9.83252	45.8843	1	1	catalytic activity; transporter activity	cytoplasm; membrane; mitochondrion	cell organization and biogenesis; metabolic process	Pf02628	1.05241	0.583968	0.994777	0.936787
IPI00368053.2	Glyoxalase domain-containing protein 4	31.88	5.2749	33.2465	1	9		cytoplasm; mitochondrion		Pf00903; Pf12681	0.958583	0.605626	1.01089	0.842765
IPI00944823.1	protein CutA isoform 2	9.09	6.771	16.4026	2	1			response to stimulus	Pf03091	1.04921	0.60614	0.964328	0.570858
IPI00421429.3	Junction plakoglobin	7.11	6.13818	81.7488	1	1	protein binding; structural molecule activity	cytoplasm; cytoskeleton; cytosol; membrane; nucleus; organelle lumen	cell communication; cell differentiation; cell organization and biogenesis; cellular component movement; development; metabolic process; regulation of biological process; reproduction; response to stimulus; transport	Pf00514	0.8926	0.159325	1.07202	0.208993
IPI00421723.1	Tubulin-specific chaperone A	40.74	5.46533	12.7357	3	5	protein binding	cytoplasm; cytoskeleton	cell organization and biogenesis	Pf02970	0.933792	0.398845	1.02326	0.676255
IPI00869740.2	Uncharacterized protein	3.89	5.98584	21.4557	2	1	catalytic activity; nucleotide binding		metabolic process	Pf01712	0.891292	0.153967	1.07361	0.199505
IPI00359981.2	rCG38845-like	41.67	9.78857	16.9498	5	5				Pf06212	0.971278	0.724872	0.98762	0.847322
IPI00193547.2	Uncharacterized protein	20.8	5.68115	14.1953	2	2	DNA binding			Pf01984	1.13475	0.180189	0.928073	0.242926
IPI00515768.1	Glycine N-acyltransferase	92.91	8.63135	33.877	1	21	catalytic activity	cytoplasm; mitochondrion	metabolic process; response to stimulus	Pf06021; Pf08444	0.996727	0.977011	0.952878	0.450792
IPI00192903.3	Uncharacterized protein	13.22	8.60205	89.2955	3	9	catalytic activity; metal ion binding; nucleotide binding	cytoplasm; membrane; mitochondrion	cell communication; cell differentiation; cell organization and biogenesis; cellular homeostasis; development; metabolic process; regulation of biological process; response to stimulus	Pf00004; Pf01078; Pf01434; Pf05496; Pf06068; Pf06480; Pf07724; Pf07728	0.965098	0.665955	1.00535	0.920908
IPI00363176.1	Zinc binding alcohol dehydrogenase, domain containing 2	14.85	7.76709	40.4501	1	4	catalytic activity; metal ion binding; nucleotide binding	cytoplasm; mitochondrion	metabolic process	Pf00107; Pf08240	0.91099	0.249095	1.04015	0.476128
IPI00326436.3	5-oxoprolinase	37.03	6.32861	137.634	1	32	catalytic activity; nucleotide binding		metabolic process	Pf01968; Pf02538; Pf05378	0.950118	0.530562	1.00035	0.992374
IPI00911371.2	RGD1310159 protein	14.31	8.44092	119.193	1	12	catalytic activity		metabolic process	Pf00441; Pf00702; Pf01636; Pf02770; Pf02771; Pf08028	0.984526	0.855038	0.964066	0.56797
IPI00564570.1	cytochrome c oxidase, subunit VIIc	22.22	11.0044	7.36993	6	1	catalytic activity; transporter activity	cytoplasm; membrane; mitochondrion		Pf02935	1.20521	0.0483865	0.963858	0.565672
IPI00324302.3	Acetyl-CoA acetyltransferase, mitochondrial	63.68	8.76318	44.6664	1	22	catalytic activity; metal ion binding; protein binding	cytoplasm; membrane; mitochondrion; organelle lumen	cell organization and biogenesis; development; metabolic process; response to stimulus	Pf00108; Pf00109; Pf02803	0.945199	0.48894	1.00492	0.927016
IPI00208118.1	Non-muscle caldesmon	19.77	6.58057	60.5478	2	10	protein binding	cytoplasm; cytoskeleton; membrane	cell organization and biogenesis; reproduction	Pf02029	1.0037	0.960842	0.961592	0.540968
IPI00364200.1	Mitochondrial antiviral-signaling protein	5.33	6.45557	53.7712	1	2	catalytic activity; DNA binding; protein binding; signal transducer activity	cytoplasm; membrane; mitochondrion	cell communication; cell organization and biogenesis; defense response; metabolic process; regulation of biological process; reproduction; response to stimulus; transport		0.961207	0.629682	0.96073	0.531702
IPI00324991.3	Lamin-B receptor	1.77	9.56885	70.6793	1	1	catalytic activity; DNA binding; protein binding	membrane; nucleus	metabolic process	Pf01222; Pf09465	1.02509	0.786478	0.934414	0.288721
IPI00214454.2	Glycine cleavage system H protein, mitochondrial	39.41	5.0083	18.4734	3	4	catalytic activity; protein binding	cytoplasm; mitochondrion	metabolic process	Pf01597	0.970369	0.716122	0.992245	0.905065
IPI00199867.2	Uncharacterized protein	8.22	4.98291	94.4468	2	5	protein binding; structural molecule activity	extracellular	cell organization and biogenesis; regulation of biological process	Pf00386	0.923719	0.327488	1.00231	0.964216
IPI00211512.8	Uncharacterized protein	10.9	8.35303	41.4507	3	1	protein binding	cytoskeleton	cell organization and biogenesis; regulation of biological process	Pf00400	1.1804	0.0792447	0.811648	0.00107676
IPI00886470.2	Uncharacterized protein	75.65	8.60205	28.3442	1	13	catalytic activity; nucleotide binding	cytoplasm; endoplasmic reticulum; membrane; mitochondrion	metabolic process	Pf00106; Pf08659	0.938992	0.438752	1.02239	0.687526
IPI00211989.3	Isoform C of Ketohexokinase	48.99	6.66846	32.7285	4	12	catalytic activity; nucleotide binding	cytoplasm	metabolic process; response to stimulus	Pf00294	0.928766	0.362238	1.04917	0.385301
IPI00361216.2	Uncharacterized protein	15.29	7.10791	54.8169	1	4	catalytic activity	cytoplasm; cytosol; mitochondrion	cell organization and biogenesis; metabolic process; response to stimulus	Pf00206; Pf10397	0.959277	0.611953	0.988277	0.855498
IPI00551702.2	Dihydrolipoyllysine-residue succinyltransferase component of 2-oxoglutarate dehydrogenase complex, mitochondrial	35.24	8.68994	48.8944	2	15	catalytic activity; protein binding	cytoplasm; membrane; mitochondrion	metabolic process	Pf00198; Pf00364	0.942738	0.468721	1.02457	0.659493
IPI00200847.1	T-complex protein 1 subunit alpha	22.66	6.21436	60.3217	4	12	nucleotide binding; protein binding	chromosome; cytoplasm; cytoskeleton	cell differentiation; metabolic process; reproduction	Pf00118	0.964714	0.662351	1.00209	0.967407
IPI00555259.4	Matrin-3	10.3	6.20166	94.3887	1	4	metal ion binding; nucleotide binding; RNA binding	nucleus; organelle lumen			1.0308	0.741901	0.927098	0.236338
IPI00327079.5	Glutathione S-transferase kappa 1	42.04	9.0708	25.4763	1	8	antioxidant activity; catalytic activity; protein binding	cytoplasm; membrane; mitochondrion; organelle lumen	metabolic process	Pf01323	0.951904	0.546057	1.02494	0.654804
IPI00195750.1	Uncharacterized protein	52.94	5.35107	16.8189	1	4	catalytic activity		metabolic process	Pf05025	0.956762	0.589139	0.997121	0.966183
IPI00364189.2	Eukaryotic translation initiation factor 3 subunit J	9.27	4.80518	29.1695	1	2	RNA binding	cytoplasm	metabolic process	Pf08597	0.962506	0.641718	0.996297	0.95585
IPI00364842.2	Charged multivesicular body protein 5	29.22	4.79248	24.5603	1	3		cytoplasm; cytosol; endosome; membrane	transport	Pf03357	0.982613	0.836015	0.930371	0.258927
IPI00196783.3	Uncharacterized protein	24.38	10.2866	18.4109	52	4	structural molecule activity	cytoplasm; ribosome	metabolic process	Pf01157	1.01931	0.832584	0.975202	0.695836
IPI00368923.3	Uncharacterized protein	2.88	8.48486	57.2128	1	1		cytoplasm; endoplasmic reticulum; membrane	metabolic process	Pf03034	0.936349	0.418215	1.02446	0.660919
IPI00767794.1	hypothetical protein LOC301742	7	5.74463	97.5785	3	3	structural molecule activity	cytoplasm; Golgi; membrane	transport	Pf01602; Pf08752	1.03898	0.679949	1.00414	0.938046
IPI00209253.2	PDZ domain-containing protein GIPC1	8.71	5.90967	36.1107	2	1	protein binding	cytoplasm; cytosol; membrane	cell communication; cellular component movement; metabolic process; regulation of biological process; response to stimulus; transport	Pf00595	1.026	0.779259	0.935111	0.294067
IPI00370456.1	26S proteasome non-ATPase regulatory subunit 2	18.5	5.19873	100.124	1	11	enzyme regulator activity	proteasome	metabolic process; regulation of biological process	Pf01851	0.988972	0.899418	0.988534	0.858701
IPI00198717.8	Malate dehydrogenase, cytoplasmic	65.57	6.58057	36.46	4	24	catalytic activity; nucleotide binding	cytoplasm; cytoskeleton; mitochondrion	metabolic process	Pf00056; Pf02866	0.965959	0.674078	0.993698	0.923263
IPI00870088.1	Uncharacterized protein	9.91	6.03662	68.7304	1	5	catalytic activity; DNA binding; motor activity; nucleotide binding; protein binding	cytoplasm; cytoskeleton; membrane; mitochondrion; nucleus	development; metabolic process; response to stimulus	Pf00169; Pf00769; Pf01576; Pf05701; Pf09731; Pf12128	0.977918	0.789593	1.00643	0.905447
IPI00231512.5	Hippocalcin-like protein 1	22.8	5.50342	22.324	2	4	metal ion binding	extracellular	cell communication; regulation of biological process; response to stimulus	Pf00036; Pf10591	1.06187	0.520997	0.953395	0.455917
IPI00476545.1	Ba2-693	2.66	9.08545	116.387	46	1				Pf00354; Pf08333	1.10385	0.293874	0.869476	0.0284936
IPI00373585.3	Uncharacterized protein	11.5	5.46533	46.4466	1	4	enzyme regulator activity		metabolic process; regulation of biological process	Pf00566	1.03976	0.674171	0.969114	0.624727
IPI00196648.5	Syntaxin-7	19.92	5.42725	29.8323	1	4	protein binding	cytoplasm; endosome; membrane; vacuole	cell communication; cell organization and biogenesis; transport	Pf00804; Pf05739	0.961533	0.6327	0.993157	0.916487
IPI00370117.3	Uncharacterized protein	6.17	4.99561	109.408	1	4	catalytic activity; nucleotide binding	cytoplasm; nucleus; organelle lumen; spliceosomal complex	metabolic process	Pf00009; Pf00679; Pf03144; Pf03764	0.994006	0.949792	0.940141	0.334488
IPI00763783.2	ATP-binding cassette, sub-family A (ABC1), member 8a	1.06	6.90283	182.215	2	1	catalytic activity; nucleotide binding	membrane		Pf00005; Pf02463; Pf12698	0.943783	0.477254	1.01721	0.756073
IPI00210360.3	Uncharacterized protein (Fragment)	28.15	6.46826	393.477	1	10	protein binding	extracellular	cell differentiation; cell organization and biogenesis; development	Pf00047; Pf00052; Pf00053; Pf00057; Pf03302; Pf07679; Pf07686	0.974259	0.753773	0.977317	0.721111
IPI00373197.1	Membrane-associated progesterone receptor component 2	28.57	5.26221	23.3887	1	2		membrane		Pf00173	1.08112	0.406084	0.88817	0.0633314
IPI00371141.3	Xylulose kinase	46.1	6.69775	59.5416	1	17	catalytic activity		metabolic process	Pf00370; Pf02782	0.952727	0.553257	1.01492	0.78715
IPI00190428.1	Tubulointerstitial nephritis antigen-like	8.57	6.93213	52.7861	1	3	catalytic activity; protein binding; receptor activity	cytoplasm; extracellular	metabolic process; response to stimulus	Pf00112; Pf01033	0.926633	0.3473	1.01243	0.821286
IPI00951970.1	Uncharacterized protein	8.72	7.23975	70.6609	7	2	protein binding; structural molecule activity	cytoskeleton	cell organization and biogenesis	Pf00373; Pf04382; Pf05902; Pf08736; Pf09379; Pf09380	0.986625	0.875962	1.01256	0.8195
IPI00202238.1	Uncharacterized protein	62.5	7.69385	20.8454	2	9				Pf10249	0.97998	0.809927	1.01314	0.811471
IPI00196107.1	ATP synthase subunit b, mitochondrial	46.48	9.36377	28.8505	1	12	catalytic activity; transporter activity	cytoplasm; membrane; mitochondrion	metabolic process; transport	Pf05405	0.956789	0.589387	1.0043	0.935876
IPI00324020.6	Glutamine synthetase	43.43	7.07861	42.2403	3	14	catalytic activity; metal ion binding; nucleotide binding; protein binding	cytoplasm; endoplasmic reticulum; mitochondrion	cell communication; cell organization and biogenesis; cell proliferation; metabolic process; regulation of biological process; transport	Pf00120; Pf03951	0.897187	0.179176	1.07384	0.198112
IPI00191913.1	Uncharacterized protein	58.41	8.07471	50.6986	1	20	catalytic activity; nucleotide binding	cytoplasm; membrane; mitochondrion	metabolic process	Pf01512; Pf10531; Pf10589	0.980014	0.810263	0.991433	0.894893
IPI00373718.3	caseinolytic peptidase, ATP-dependent, proteolytic subunit-like	17.12	7.78174	36.1853	1	4	catalytic activity		metabolic process	Pf00574	0.935381	0.41082	1.01295	0.814213
IPI00564133.1	Kynurenine--oxoglutarate transaminase 3	18.06	8.35303	51.0113	2	5	catalytic activity		metabolic process	Pf00155; Pf01053	0.968954	0.702551	0.971229	0.649125
IPI00215030.1	Uncharacterized protein	2.28	5.22412	88.5324	1	2	protein binding; RNA binding		metabolic process	Pf00240; Pf01805; Pf12230	0.852604	0.0476945	1.12761	0.0302128
IPI00201505.3	Uncharacterized protein	17.32	7.57666	19.6777	1	3	metal ion binding				0.949623	0.526307	1.04098	0.467271
IPI00991250.1	Uncharacterized protein	1.41	6.7417	46.5407	4	1	catalytic activity	cytoplasm	metabolic process	Pf07969	0.939834	0.445401	1.0231	0.67841
IPI00515762.1	Uncharacterized protein	39.67	7.23975	95.9174	19	1	catalytic activity	cytoplasm; mitochondrion	metabolic process	Pf01266; Pf01571; Pf01946; Pf04268; Pf08669	0.968828	0.701344	0.979672	0.749547
IPI00952133.1	Profilin	14.86	7.97217	16.0169	3	2	protein binding	cytoskeleton	cell communication; cell organization and biogenesis; regulation of biological process; transport	Pf00235	0.957573	0.596459	0.987213	0.842267
IPI00231774.6	Amine oxidase [flavin-containing] B	2.88	8.20654	58.4213	1	1	catalytic activity; protein binding	cytoplasm; membrane; mitochondrion	cell communication; metabolic process; regulation of biological process; response to stimulus; transport	Pf00070; Pf00890; Pf01266; Pf01494; Pf01593; Pf01946; Pf03486; Pf07992; Pf12831	0.94807	0.513045	1.01431	0.795384
IPI00207331.1	Thyroid peroxidase	0.66	7.00537	101.396	1	1	antioxidant activity; catalytic activity; metal ion binding; protein binding	cell surface; cytoplasm; membrane; mitochondrion	development; metabolic process; response to stimulus	Pf00084; Pf03098; Pf07645; Pf12947	0.857204	0.0557661	1.12192	0.0378812
IPI00958924.1	eukaryotic translation initiation factor 4 gamma, 1 isoform 2	5.68	5.35107	174.101	9	8	DNA binding; enzyme regulator activity; protein binding; RNA binding	membrane	metabolic process; regulation of biological process	Pf00566; Pf02020; Pf02847; Pf02854	1.04121	0.663507	1.00216	0.96637
IPI00366206.5	NADH dehydrogenase (ubiquinone) 1 alpha subcomplex, 12	50.34	9.70068	17.1667	1	6	catalytic activity	membrane		Pf05071	0.94386	0.477883	1.02579	0.644036
IPI00359623.4	Uncharacterized protein	63.66	7.54736	53.4263	7	27	catalytic activity	membrane	metabolic process	Pf00171	0.935355	0.410624	1.02717	0.626817
IPI00831725.1	nitrilase homolog 1 isoform b	66.32	6.3667	32.0129	2	14	catalytic activity		metabolic process	Pf00795	0.971501	0.72703	0.998186	0.979527
IPI00207255.1	Isoform 1 of Synaptotagmin-like protein 4	0.89	8.93896	75.8527	1	1	metal ion binding; protein binding	cytoplasm; membrane	cell communication; regulation of biological process; transport	Pf00168	1.04972	0.602563	0.916726	0.173634
IPI00211261.2	small nuclear ribonucleoprotein polypeptide G	18.42	8.88037	8.49043	4	2				Pf01423	1.10341	0.295794	0.872169	0.0321984
IPI00208188.1	Syntaxin-binding protein 2	12.29	6.771	66.6537	1	6	protein binding	cytoplasm; membrane	cell communication; regulation of biological process; response to stimulus; transport	Pf00995	1.05873	0.541449	0.955454	0.476613
IPI00364247.3	Uncharacterized protein	12.27	8.71924	18.4926	1	2	protein binding	extracellular	cell differentiation; cellular component movement; defense response; development; metabolic process; regulation of biological process; response to stimulus		1.01368	0.878303	0.949618	0.419186
IPI00876602.1	glutaminase kidney isoform, mitochondrial isoform b	33.33	8.11865	65.9241	1	1	catalytic activity		metabolic process	Pf04960	1.11374	0.25283	0.864405	0.0224804
IPI00778682.1	Glyceraldehyde-3-phosphate dehydrogenase	10.46	8.11865	35.669	20	1	catalytic activity; nucleotide binding		metabolic process	Pf00044; Pf02800	1.12076	0.226419	0.859071	0.0173497
IPI00231028.2	ES1 protein homolog, mitochondrial	56.77	8.92432	28.1549	1	10		cytoplasm; mitochondrion		Pf01965	0.978524	0.79556	0.989276	0.86795
IPI00209559.2	Synaptobrevin homolog YKT6	15.15	6.91748	22.3553	2	3	catalytic activity	cytoplasm; cytosol; endoplasmic reticulum; Golgi; membrane	transport	Pf00957	0.961057	0.628301	0.975026	0.693745
IPI00949622.1	Uncharacterized protein	25.95	5.66846	34.4954	4	8	catalytic activity; metal ion binding; nucleotide binding	membrane	metabolic process	Pf00107	0.954015	0.564614	0.986233	0.830097
IPI00951652.1	Uncharacterized protein	17.26	5.66846	88.4157	7	7	protein binding; structural molecule activity	cytoplasm; cytoskeleton; membrane	cell organization and biogenesis	Pf00373; Pf04382; Pf05902; Pf08736; Pf09379; Pf09380	1.0315	0.73645	0.955585	0.477942
IPI00364061.5	heterogeneous nuclear ribonucleoprotein L isoform b	17.24	8.104	63.9233	5	7	nucleotide binding; RNA binding	nucleus	metabolic process	Pf00076	0.97634	0.774106	0.967981	0.6118
IPI00364134.1	4-nitrophenylphosphatase domain and non-neuronal SNAP25-like protein homolog 1	60.21	9.37842	33.325	2	14	catalytic activity		metabolic process	Pf07978	0.964531	0.660632	0.995307	0.943432
IPI00193485.2	Isocitrate dehydrogenase [NADP], mitochondrial	67.92	8.68994	50.9349	1	30	catalytic activity; metal ion binding; nucleotide binding	cytoplasm; membrane; mitochondrion	metabolic process	Pf00180	0.935301	0.410212	1.03248	0.562476
IPI00204099.5	Multiple coagulation factor deficiency protein 2 homolog	16.55	4.7417	16.1378	1	1	metal ion binding	cytoplasm; endoplasmic reticulum; extracellular; Golgi	metabolic process; transport		0.974032	0.751566	0.961632	0.5414
IPI00367152.1	NADH dehydrogenase [ubiquinone] flavoprotein 2, mitochondrial	42.74	6.68311	27.3609	1	9	catalytic activity; metal ion binding; nucleotide binding	cytoplasm; membrane; mitochondrion	development; metabolic process; transport	Pf01257	0.94378	0.477233	0.993629	0.9224
IPI00230855.5	Protein S100-A1	23.4	4.50049	10.5532	1	2	metal ion binding; protein binding	cytoplasm; cytosol; endoplasmic reticulum; nucleus	metabolic process; regulation of biological process	Pf00036; Pf01023	0.921978	0.315978	0.986728	0.836239
IPI00471577.1	Cytochrome b-c1 complex subunit 1, mitochondrial	53.96	5.88428	52.8154	1	17	catalytic activity; metal ion binding; protein binding	cytoplasm; membrane; mitochondrion	metabolic process; response to stimulus; transport	Pf00675; Pf05193; Pf08367	0.94741	0.507456	1.02176	0.695782
IPI00870865.1	Uncharacterized protein	19.23	5.74463	16.379	1	2	protein binding	cytoplasm; cytosol	cell death; metabolic process; regulation of biological process		1.07663	0.43126	0.894862	0.082009
IPI00339188.2	3-hydroxyanthranilate 3,4-dioxygenase	54.55	5.8335	32.5613	1	12	catalytic activity; metal ion binding	cytoplasm; cytosol; membrane; mitochondrion	cellular homeostasis; metabolic process; response to stimulus	Pf06052; Pf07883	0.909897	0.24299	1.05074	0.370797
IPI00231284.6	Geranylgeranyl transferase type-2 subunit alpha	1.59	5.65576	64.8629	1	1	catalytic activity; metal ion binding; protein binding		metabolic process	Pf01239; Pf07711	0.987356	0.883259	0.975881	0.703921
IPI00394452.4	Uncharacterized protein	23.53	3.9292	11.2288	5	3					0.980916	0.819183	1.00429	0.935989
IPI00948331.1	Uncharacterized protein	59.12	5.45264	82.7051	4	36		cytoplasm; membrane; mitochondrion		Pf09731	0.941065	0.455209	1.02136	0.700962
IPI00208347.1	Transporter	5.03	7.75244	65.5346	5	2	transporter activity	membrane	transport	Pf00209	0.869538	0.0828513	1.08681	0.132789
IPI00557049.1	Enolase (Fragment)	41.48	7.35693	38.4808	4	2	catalytic activity; metal ion binding	cytoplasm; cytosol	metabolic process	Pf00113; Pf03952	0.995634	0.966076	0.989333	0.868665
IPI00364904.2	Kinesin-1 heavy chain	3.22	6.44287	109.463	1	2	catalytic activity; motor activity; nucleotide binding; protein binding; transporter activity	chromosome; cytoplasm; cytoskeleton; membrane; nucleus; organelle lumen	cell differentiation; cell organization and biogenesis; cellular component movement; metabolic process; reproduction; transport	Pf00225; Pf01496; Pf01576; Pf02463; Pf03999; Pf04111; Pf04156; Pf05483; Pf05557; Pf05622; Pf06160; Pf07111; Pf07888; Pf09726; Pf10174; Pf11831; Pf12128	0.980906	0.819088	0.977824	0.727203
IPI00209042.1	3'(2'),5'-bisphosphate nucleotidase 1	16.88	5.87158	33.1531	1	5	catalytic activity; metal ion binding		metabolic process	Pf00459	1.00407	0.957807	0.961122	0.535907
IPI00231293.7	6-phosphofructokinase, muscle type	3.33	8.00146	85.5057	1	1	catalytic activity; metal ion binding; nucleotide binding	cytoplasm; cytosol	cell communication; cell organization and biogenesis; cellular homeostasis; metabolic process; regulation of biological process; transport	Pf00365	0.94406	0.479528	1.02114	0.703812
IPI00231714.3	Dihydrolipoyllysine-residue acetyltransferase component of pyruvate dehydrogenase complex, mitochondrial	30.85	8.52881	67.1234	1	15	catalytic activity; nucleotide binding	cytoplasm; mitochondrion; organelle lumen	metabolic process; response to stimulus	Pf00198; Pf00364; Pf02817	0.966798	0.682021	1.00741	0.891558
IPI00417227.2	Synaptopodin	4.2	9.65674	96.6589	3	3					0.964446	0.659837	1.02093	0.706555
IPI00208970.1	Beta-ureidopropionase	32.82	6.93213	44.014	3	10	catalytic activity; metal ion binding	cytoplasm	development; metabolic process	Pf00795	0.923763	0.327778	1.00265	0.95945
IPI00372179.1	Uncharacterized protein	30.69	9.46631	21.6505	11	6		cytoplasm; membrane; mitochondrion		Pf09781	0.961567	0.633014	0.997612	0.972332
IPI00373115.2	N-acetylgalactosamine kinase	9.17	6.45557	50.1653	1	3	catalytic activity; nucleotide binding	cytoplasm	metabolic process	Pf08544; Pf10509	1.02364	0.797927	0.942132	0.351366
IPI00207890.1	Adipocyte lipid-binding protein	14	9.01221	16.4574	1	2	transporter activity		transport	Pf00061	1.07049	0.467336	0.901	0.102689
IPI00957799.1	solute carrier family 25 (mitochondrial carrier, Aralar), member 12	29.46	8.68994	73.8073	3	9	metal ion binding	membrane	transport	Pf00153	0.987654	0.886236	0.954193	0.463883
IPI00199379.1	Uncharacterized protein	3.47	8.22119	48.1098	2	1			metabolic process	Pf02348; Pf12804	0.987574	0.885441	0.976859	0.715604
IPI00369195.3	Uncharacterized protein	59.7	7.1665	37.818	1	16	catalytic activity; metal ion binding	cytoplasm; mitochondrion	metabolic process	Pf00719	0.99153	0.925002	0.984118	0.803948
IPI00476238.3	Focal adhesion kinase 1	3.51	6.68311	119.641	4	1	catalytic activity; nucleotide binding; protein binding; signal transducer activity	cytoplasm; cytoskeleton; cytosol; membrane; nucleus; organelle lumen	cell communication; cell death; cell differentiation; cell growth; cell organization and biogenesis; cell proliferation; cellular component movement; cellular homeostasis; development; metabolic process; regulation of biological process; response to stimulus; transport	Pf00069; Pf00373; Pf03623; Pf07714	0.813782	0.0103976	1.11459	0.0502376
IPI00559369.2	Uncharacterized protein	2.72	7.44482	79.7586	4	2	catalytic activity; motor activity	cytoskeleton	metabolic process; regulation of biological process	Pf01576; Pf04156; Pf10186	0.868692	0.0807173	1.11095	0.0575628
IPI00766883.2	similar to myosin IIIA	0.85	8.60205	187.608	2	1	catalytic activity; motor activity; nucleotide binding; protein binding	cytoskeleton; membrane	metabolic process	Pf00063; Pf00069; Pf07714	0.936816	0.421806	1.03026	0.588907
IPI00777470.2	Uncharacterized protein	2.91	6.1001	99.3464	24	2	protein binding	membrane		Pf00018; Pf00595; Pf00625; Pf07653; Pf09058; Pf10600; Pf10608	0.991692	0.926626	0.924983	0.222461
IPI00766564.2	ankyrin repeat domain 7-like	6.21	6.78564	33.9092	1	1	protein binding	membrane		Pf00023; Pf12796	1.05594	0.559985	0.914196	0.160332
IPI00368003.3	1-phosphatidylinositol-4,5-bisphosphate phosphodiesterase eta-1	0.48	7.29834	184.112	2	1	catalytic activity; metal ion binding; protein binding		cell communication; metabolic process; regulation of biological process; response to stimulus	Pf00036; Pf00168; Pf00387; Pf00388; Pf09279	0.959444	0.61348	1.00615	0.90947
IPI00206015.1	Transcription elongation factor B polypeptide 1	12.5	4.77979	12.465	7	1	protein binding	cytoplasm; nucleus	metabolic process; regulation of biological process	Pf03931	0.908967	0.237869	1.06216	0.275802
IPI00364321.3	Electron transfer flavoprotein subunit beta	76.47	7.75244	27.6701	12	17		cytoplasm; mitochondrion; organelle lumen	metabolic process; transport	Pf01012	0.928765	0.362226	1.04348	0.441193
IPI00206941.3	Uncharacterized protein	11.19	5.45264	32.8029	4	3	protein binding	membrane	transport	Pf00804; Pf05739	0.953746	0.562237	0.943957	0.367271
IPI00480766.1	Acetyl-CoA acetyltransferase, cytosolic	9.07	7.29834	41.0821	3	2	catalytic activity	cytoplasm; cytosol	cell communication; development; metabolic process; response to stimulus	Pf00108; Pf00109; Pf02803; Pf08541	1.06271	0.515618	0.924012	0.216283
IPI00366534.4	Uncharacterized protein	1.57	5.77002	207.758	1	2	enzyme regulator activity; protein binding	cytoplasm; cytosol; Golgi; membrane; nucleus; organelle lumen	cell communication; cell organization and biogenesis; metabolic process; regulation of biological process; response to stimulus	Pf01369; Pf09324; Pf12783	0.960045	0.618988	0.946171	0.387116
IPI00367835.5	Uncharacterized protein	34.94	7.94287	19.4071	2	4	catalytic activity		metabolic process	Pf05527	0.985182	0.861571	1.00323	0.951061
IPI00768937.2	glypican 6, partial	5.06	5.61768	38.6092	3	1	protein binding	extracellular; membrane		Pf01153	1.01674	0.853326	0.949843	0.421331
IPI00949645.1	Carnitine O-acetyltransferase	20.45	8.54346	70.7553	5	13	catalytic activity	cytoplasm; endoplasmic reticulum; membrane; mitochondrion	metabolic process; transport	Pf00755	0.971511	0.727117	1.00378	0.943284
IPI00208337.1	Mitochondrial intermembrane space import and assembly protein 40	10.79	4.32275	15.4568	2	2		cytoplasm; mitochondrion	transport	Pf06747	0.915147	0.273224	1.05558	0.328142
IPI00563850.1	Uncharacterized protein (Fragment)	7.14	4.67822	17.2818	2	1		extracellular		Pf10037	0.768926	0.00107288	1.347	7.85119e-08
IPI00555265.1	Uncharacterized protein	36	7.88428	113.796	6	39	catalytic activity; nucleotide binding	cytoplasm; membrane; mitochondrion	metabolic process; transport	Pf01262; Pf02233; Pf05222; Pf12769	0.948042	0.51281	1.02288	0.681176
IPI00203604.1	Brain protein 44-like protein	50.46	9.61279	12.4463	2	3	catalytic activity	cytoplasm; membrane; mitochondrion	metabolic process; transport	Pf01483; Pf03650	0.97888	0.799067	0.993657	0.922754
IPI00200464.3	Uncharacterized protein	6.38	7.12256	15.0598	1	1			metabolic process		1.03911	0.67901	0.929834	0.25513
IPI00203467.2	Isoform 3 of Lipolysis-stimulated lipoprotein receptor	2.1	6.34131	58.2747	3	1	catalytic activity; receptor activity; transporter activity		development; metabolic process; regulation of biological process; transport		0.726698	6.99791e-05	1.3296	2.80198e-07
IPI00231648.5	Glycine N-methyltransferase	6.83	7.45947	32.5284	1	1	catalytic activity	cytoplasm; cytosol; nucleus	cell organization and biogenesis; metabolic process; regulation of biological process	Pf01209; Pf05401; Pf08241; Pf08242; Pf12847	1.01217	0.890686	0.954643	0.468404
IPI00370681.1	F-actin-capping protein subunit alpha-2	23.78	5.84619	32.9466	2	3	protein binding	cytoplasm; cytoskeleton; membrane	cell organization and biogenesis; regulation of biological process	Pf01267	1.02727	0.769299	0.971927	0.657256
IPI00324986.1	Rab GDP dissociation inhibitor alpha	37.81	5.13525	50.5042	1	8	enzyme regulator activity; protein binding	cytoplasm	metabolic process; regulation of biological process; response to stimulus; transport	Pf00996	0.979425	0.804444	1.00784	0.885508
IPI00365624.1	ATP synthase subunit s, mitochondrial	5.5	8.08936	23.309	1	1		cytoplasm; membrane; mitochondrion	metabolic process; transport		0.983647	0.846291	0.966	0.589461
IPI00951875.1	Uncharacterized protein	5.08	5.45264	136.926	3	5	protein binding	cytoplasm; cytoskeleton; membrane	cell organization and biogenesis	Pf01302; Pf05622; Pf05667; Pf06160; Pf12128; Pf12455	0.973089	0.742399	1.00288	0.956163
IPI00196202.1	NEDD8	27.16	7.25439	8.96687	8	2	protein binding	nucleus	metabolic process; regulation of biological process; response to stimulus	Pf00240; Pf11976	0.952681	0.552858	1.03236	0.563919
IPI00326135.1	Apoptosis-inducing factor	41.45	8.89502	66.0785	2	22	catalytic activity	cytoplasm	cellular homeostasis; metabolic process; regulation of biological process	Pf00070; Pf07992	0.96372	0.653032	1.00629	0.907526
IPI00779237.1	Nucleobindin 1, isoform CRA_d	31.03	5.18604	44.3462	13	8	metal ion binding				0.994707	0.95681	0.963921	0.566368
IPI00202159.1	Protein dpy-30 homolog	20.2	4.88135	11.1937	1	1	protein binding	cytoplasm; Golgi; nucleus; organelle lumen	cell organization and biogenesis; metabolic process; regulation of biological process; transport	Pf05186	0.886678	0.136093	1.0905	0.117744
IPI00199588.3	Peroxisomal membrane protein 11A	19.92	9.75928	27.905	1	3		cytoplasm; membrane	cell communication; cell differentiation; cell organization and biogenesis; regulation of biological process; response to stimulus	Pf05648	0.808264	0.00811321	1.05929	0.29781
IPI00778584.2	Uncharacterized protein (Fragment)	32.12	5.22412	20.9017	5	5				Pf04201	1.04194	0.658133	0.950272	0.42543
IPI00958718.1	Uncharacterized protein	23.74	8.63135	48.597	8	8	nucleotide binding	cytoplasm; cytoskeleton		Pf00735; Pf05368	1.03471	0.712016	0.946556	0.390623
IPI00364808.3	Uncharacterized protein	5.99	4.53857	19.5785	1	1				Pf01951	1.00637	0.938618	0.961129	0.535987
IPI00393638.2	Uncharacterized protein	6.62	5.021	32.6664	8	2	protein binding; RNA binding		metabolic process	Pf01873; Pf02020	1.01661	0.854413	0.950487	0.427494
IPI00392322.2	Uncharacterized protein	1.79	6.90283	60.4932	3	1					0.928001	0.356839	1.04245	0.451827
IPI00231411.7	ATP synthase subunit epsilon, mitochondrial	43.14	10.0083	5.76311	2	3	catalytic activity; transporter activity	cytoplasm; membrane; mitochondrion	metabolic process; transport	Pf04627	0.980615	0.816209	1.02411	0.665425
IPI00197696.2	Malate dehydrogenase, mitochondrial	69.23	8.67529	35.6608	2	20	catalytic activity; nucleotide binding; protein binding	cytoplasm; membrane; mitochondrion; nucleus; organelle lumen	metabolic process	Pf00056; Pf01073; Pf01118; Pf02866	0.950484	0.533723	1.01239	0.821897
IPI00211756.1	Prohibitin	84.56	5.75732	29.8019	12	18		cytoplasm; membrane; mitochondrion; nucleus	cell death; cell proliferation; development; metabolic process; regulation of biological process; reproduction; response to stimulus	Pf01145	0.954429	0.56828	1.00781	0.885922
IPI00365542.4	Uncharacterized protein	16.19	5.04639	202.694	7	22	catalytic activity; motor activity; protein binding; structural molecule activity	cytoplasm; cytoskeleton; extracellular; membrane; mitochondrion; nucleus	cell differentiation; cell organization and biogenesis; cellular component movement; development; metabolic process; regulation of biological process; reproduction; transport	Pf00038; Pf00053; Pf00055; Pf01442; Pf01540; Pf01576; Pf03938; Pf04111; Pf05262; Pf05557; Pf05698; Pf05701; Pf06008; Pf06785; Pf07111; Pf07888; Pf08317; Pf09731; Pf10174; Pf12128	1.04418	0.641885	0.945306	0.379292
IPI00204504.1	Plasmalemma vesicle-associated protein	9.59	8.51416	50.0021	1	4	protein binding; RNA binding	cytoplasm; membrane		Pf04514; Pf06637; Pf11180; Pf12128	1.01949	0.831081	0.956608	0.488419
IPI00360333.2	Uncharacterized protein	7.23	9.34912	19.3941	1	1	structural molecule activity	cytoplasm; mitochondrion; organelle lumen; ribosome	metabolic process	Pf05046	0.878684	0.108791	1.13555	0.0218073
IPI00390733.2	adenylate kinase 2, mitochondrial-like	40.52	8.1333	25.6994	1	1	catalytic activity; nucleotide binding		metabolic process	Pf00406; Pf05191	0.896722	0.177087	1.0727	0.204869
IPI00369774.1	Methyltransferase-like protein 7B	25.82	8.27979	27.8855	1	6	catalytic activity	cytoplasm; endoplasmic reticulum; membrane	metabolic process	Pf01209; Pf01739; Pf03848; Pf05148; Pf08241; Pf08242; Pf12847	0.966864	0.682643	0.972184	0.660254
IPI00207667.2	Aspartoacylase	33.97	6.40479	35.2908	2	9	catalytic activity; metal ion binding	cytoplasm; nucleus	cell communication; cell differentiation; cellular homeostasis; development; metabolic process; regulation of biological process	Pf04952	0.927946	0.356453	1.03282	0.558434
IPI00923141.1	Isoform 2 of Adenylate kinase 2, mitochondrial	69.83	6.80029	25.5141	2	5	catalytic activity; nucleotide binding		metabolic process	Pf00406; Pf05191	0.908317	0.234338	1.05469	0.33571
IPI00203796.3	Uncharacterized protein	2.42	8.06006	60.004	1	1	RNA binding			Pf05731	0.90902	0.23816	1.02551	0.647615
IPI00464886.2	p55 protein	41.97	6.34131	50.8868	1	16	protein binding			Pf00018; Pf00595; Pf00625; Pf07653	0.9874	0.883707	0.962659	0.552543
IPI00205325.1	Low-density lipoprotein receptor-related protein 2	35.47	5.23682	518.937	15	139	metal ion binding; protein binding; receptor activity	cytoplasm; endoplasmic reticulum; endosome; extracellular; Golgi; membrane	cell communication; cell proliferation; development; metabolic process; regulation of biological process; response to stimulus; transport	Pf00057; Pf00058; Pf07645; Pf12662; Pf12999	0.94738	0.507202	1.01766	0.750031
IPI00557070.3	Uncharacterized protein	35.6	6.84424	36.9318	4	4	catalytic activity		metabolic process	Pf00248	0.941498	0.458684	1.03518	0.531176
IPI00777075.1	Uncharacterized protein	37.41	9.53955	49.3579	2	14	protein binding	cytoplasm; membrane	transport	Pf00928	0.99044	0.914098	0.986587	0.834492
IPI00367331.3	Neutral cholesterol ester hydrolase 1	6.13	7.04932	45.7928	1	1	catalytic activity	cytoplasm; endoplasmic reticulum; membrane	metabolic process; response to stimulus	Pf00135; Pf07859	1.04833	0.612298	0.924225	0.217626
IPI00362757.2	Villin 1	48.61	5.87158	92.6023	2	31	enzyme regulator activity; protein binding		cell death; cell organization and biogenesis; metabolic process; regulation of biological process; response to stimulus	Pf00626; Pf02209	0.953186	0.557295	1.02971	0.59564
IPI00365851.1	Uncharacterized protein	38.06	9.45166	28.2913	1	9	catalytic activity; transporter activity	cytoplasm; membrane; vacuole	transport	Pf01813	0.995209	0.961824	0.991467	0.89532
IPI00371187.2	Ras-related protein Rab-35	27.36	8.29443	23.0108	18	2	nucleotide binding	cytoplasm; endosome; extracellular; membrane; mitochondrion; nucleus	cell communication; cell division; regulation of biological process; response to stimulus; transport	Pf00006; Pf00025; Pf00071; Pf00735; Pf04670; Pf08477	0.993447	0.9442	1.02961	0.596767
IPI00958157.1	G protein-coupled receptor 98	0.52	4.67822	684.682	5	2	receptor activity; signal transducer activity	membrane	cell communication; regulation of biological process; response to stimulus	Pf00002; Pf01825; Pf03160; Pf03736	1.04682	0.622964	0.925834	0.22798
IPI00876620.1	Fructose-bisphosphate aldolase	70.05	8.39697	39.5002	2	22	catalytic activity; protein binding	cytoplasm; cytoskeleton	cell organization and biogenesis; metabolic process; regulation of biological process	Pf00274	1.01577	0.861191	0.945986	0.385433
IPI00369691.3	Uncharacterized protein	52.93	5.64307	42.4482	1	17	catalytic activity			Pf01636	0.97344	0.745811	0.99441	0.932191
IPI00214495.2	mitochondrial ribosomal protein S18B	2.33	8.80713	29.1406	1	1	structural molecule activity	cytoplasm; ribosome	metabolic process	Pf01084	1.01332	0.881188	0.956672	0.489075
IPI00193153.1	2-hydroxyacyl-CoA lyase 1	22.2	7.32764	63.5752	2	9	catalytic activity; metal ion binding; protein binding	cytoplasm	cell organization and biogenesis; metabolic process	Pf00205; Pf02775; Pf02776	0.971338	0.725452	0.996151	0.954012
IPI00948259.2	Uncharacterized protein (Fragment)	39.16	7.54736	100.234	2	1	catalytic activity; nucleotide binding	membrane	metabolic process	Pf00763; Pf01268; Pf02882	0.954387	0.567905	1.01495	0.78667
IPI00189176.6	NADH dehydrogenase [ubiquinone] 1 alpha subcomplex subunit 11	27.66	8.08936	14.8443	1	2		cytoplasm; membrane; mitochondrion	metabolic process; transport	Pf02466	1.0057	0.944144	0.975088	0.694475
IPI00951891.1	Uncharacterized protein	42.74	5.26221	103.888	2	16	transporter activity	cytoplasm; membrane	transport	Pf01602; Pf02883; Pf09066; Pf12717	0.976058	0.771346	0.98861	0.859645
IPI00421457.2	ATP-binding cassette protein C4	1.74	8.20654	148.624	2	2	catalytic activity; nucleotide binding; transporter activity	membrane	metabolic process; transport	Pf00005; Pf00664	1.03348	0.721356	0.938296	0.319287
IPI00201617.1	Uncharacterized protein	34.81	6.90283	20.6375	3	2	transporter activity	extracellular	transport	Pf00061	1.15952	0.117046	0.836493	0.00516008
IPI00370372.2	Uncharacterized protein	57.53	6.04932	21.9444	8	7	catalytic activity	cytoplasm; membrane; mitochondrion	metabolic process	Pf05821	0.947734	0.510195	1.0455	0.420821
IPI00388355.3	Isoform 1 of Beta-mannosidase	7.15	7.23975	101.157	2	4	catalytic activity	cytoplasm; vacuole	metabolic process	Pf02836; Pf02837	0.965483	0.669585	0.997065	0.965471
IPI00197703.2	Apolipoprotein A-I	17.76	5.74463	30.0432	1	4	enzyme regulator activity; transporter activity	extracellular; nucleus	cell differentiation; cell organization and biogenesis; development; metabolic process; regulation of biological process; response to stimulus; transport	Pf01442	1.11155	0.261527	0.871082	0.0306573
IPI00389887.1	Uncharacterized protein	1.49	9.27588	45.4537	9	1	protein binding; transporter activity	cytoplasm; membrane	transport	Pf00168	0.986305	0.872771	0.983634	0.797983
IPI00785564.2	Succinate dehydrogenase [ubiquinone] iron-sulfur subunit, mitochondrial	48.58	8.67529	31.8089	8	17	catalytic activity; metal ion binding	cytoplasm; membrane; mitochondrion	metabolic process; transport		0.984287	0.85266	0.999615	0.99742
IPI00557879.2	Uncharacterized protein	33.45	9.33447	31.7588	3	8	catalytic activity		metabolic process	Pf00378	1.05475	0.568006	0.917159	0.175986
IPI00211895.1	Glutathione synthetase	43.46	5.66846	52.3119	5	17	catalytic activity; metal ion binding; nucleotide binding; protein binding		metabolic process; response to stimulus	Pf03199; Pf03917	0.985839	0.86812	0.987244	0.842644
IPI00557327.1	Uncharacterized protein	51.16	8.29443	19.9521	2	8	catalytic activity			Pf06747	0.951192	0.539859	0.997365	0.969233
IPI00362105.2	proteasome (prosome, macropain) 26S subunit, ATPase, 6	13.65	7.78174	45.768	1	4	catalytic activity; nucleotide binding; RNA binding	cytoplasm	metabolic process; response to stimulus	Pf00004; Pf00910; Pf01078; Pf05496; Pf07724; Pf07726; Pf07728	0.998114	0.990872	0.976543	0.711823
IPI00947703.1	Uncharacterized protein (Fragment)	23.12	5.49072	20.3761	2	2	catalytic activity; nucleotide binding	membrane	cell communication; metabolic process; regulation of biological process; response to stimulus	Pf00071; Pf08477	0.995972	0.969459	0.974825	0.691356
IPI00358872.2	Aminomethyltransferase	39.7	8.95361	44.0359	1	12	catalytic activity	cytoplasm	metabolic process	Pf01571; Pf08669	0.972237	0.734136	1.01251	0.820268
IPI00196167.1	NADH-ubiquinone oxidoreductase chain 1	2.83	6.93213	36.1529	1	1	catalytic activity	cytoplasm; membrane; mitochondrion	metabolic process; response to stimulus; transport	Pf00146	0.962827	0.644699	1.0972	0.0940004
IPI00373511.1	Uncharacterized protein	29.06	7.53271	23.226	2	4	catalytic activity; nucleotide binding		metabolic process	Pf01812	0.9763	0.773711	1.00605	0.91091
IPI00411233.1	Isoform 2 of Kynurenine--oxoglutarate transaminase 1, mitochondrial	47.75	6.84424	47.8419	4	12	catalytic activity		metabolic process	Pf00155; Pf00266; Pf01041; Pf01053; Pf01212	0.953681	0.561655	1.02143	0.700006
IPI00365663.1	2-oxoisovalerate dehydrogenase subunit alpha, mitochondrial	44.84	7.82568	50.6362	1	14	catalytic activity	cytoplasm; mitochondrion	metabolic process	Pf00456; Pf00676	0.946052	0.496046	1.0217	0.696554
IPI00200391.1	Serine/threonine-protein phosphatase 2A catalytic subunit alpha isoform	31.39	5.5415	35.5854	5	7	catalytic activity; metal ion binding; protein binding	chromosome; cytoplasm; cytoskeleton; cytosol; membrane; nucleus	cell communication; cell differentiation; cell organization and biogenesis; development; metabolic process; regulation of biological process; reproduction; response to stimulus	Pf00149	0.966035	0.674793	1.00013	0.995507
IPI00205466.1	Cullin-associated NEDD8-dissociated protein 1	20.57	5.78271	136.275	1	18	protein binding	cytoplasm; membrane; nucleus	cell differentiation; cell organization and biogenesis; metabolic process; regulation of biological process; transport	Pf01602; Pf08623	1.00715	0.932094	0.956815	0.490551
IPI00949459.1	Uncharacterized protein	28.66	6.02393	89.6136	4	16	receptor activity		response to stimulus	Pf00084; Pf00094; Pf01033; Pf03782	0.944292	0.48144	1.04225	0.453895
IPI00563829.2	Isoform p59 of Disabled homolog 2	34	5.96045	58.8434	6	14	protein binding			Pf00640	0.978505	0.795379	0.982451	0.783454
IPI00231964.7	DNA-(apurinic or apyrimidinic site) lyase	30.28	7.91357	35.5161	2	6	catalytic activity; DNA binding; metal ion binding; protein binding; RNA binding	cytoplasm; endoplasmic reticulum; mitochondrion; nucleus; organelle lumen	cellular component movement; metabolic process; regulation of biological process; response to stimulus	Pf03372	0.995275	0.962489	0.98363	0.797939
IPI00421345.1	LMO7b	3.01	6.21436	156.553	3	3	metal ion binding; protein binding			Pf00307; Pf00412; Pf00595	0.953276	0.558085	0.999279	0.993214
IPI00198641.4	Acyl-coenzyme A synthetase ACSM2, mitochondrial	69.23	8.30908	64.104	2	27	catalytic activity; metal ion binding; nucleotide binding	cytoplasm; mitochondrion; organelle lumen	metabolic process	Pf00501	0.922988	0.322626	1.0454	0.421848
IPI00231245.5	Hydroxyacid oxidase 2	81.87	7.63525	39.1764	7	24	catalytic activity; nucleotide binding; protein binding	cytoplasm; mitochondrion	cell organization and biogenesis; metabolic process	Pf00478; Pf01070; Pf01645	0.924077	0.329883	1.04669	0.409128
IPI00476885.28	zinc responsive protein ZD10B	29.5	6.7417	53.8698	5	11	catalytic activity; nucleotide binding		cell death; regulation of biological process; response to stimulus	Pf00270; Pf00271	0.988859	0.898287	0.988494	0.858198
IPI00365962.1	Uncharacterized protein	27.06	9.99365	23.9294	2	4	catalytic activity; metal ion binding; protein binding	membrane	metabolic process	Pf01058	0.941691	0.460244	0.980537	0.760056
IPI00359611.2	Uncharacterized protein	16.56	6.81494	36.4692	1	4	protein binding	proteasome		Pf01398	0.934543	0.404479	0.975707	0.701847
IPI00364566.1	Protein SEC13 homolog	15.22	5.37646	35.5251	1	3	protein binding	cytoplasm; endoplasmic reticulum; membrane; nucleus	transport	Pf00400	0.972155	0.733342	1.02028	0.715118
IPI00204316.1	ATP synthase-coupling factor 6, mitochondrial	54.63	9.43701	12.4866	3	7	catalytic activity; transporter activity	cytoplasm; membrane; mitochondrion	metabolic process; transport	Pf05511	0.944961	0.486968	1.0454	0.421883
IPI00193816.2	Uncharacterized protein	4.67	8.33838	67.257	1	2	catalytic activity; nucleotide binding	cytoplasm; mitochondrion	metabolic process	Pf00005; Pf04068	0.965316	0.668012	0.993336	0.918728
IPI00948855.1	Uncharacterized protein	30.72	7.25439	19.2339	2	4	protein binding		cell communication	Pf00787	0.960928	0.627111	0.947572	0.399981
IPI00655309.2	Isoform 4 of NADH dehydrogenase [ubiquinone] 1 alpha subcomplex assembly factor 3	11.73	7.84033	19.851	4	2	protein binding			Pf04430	0.99331	0.942828	0.984258	0.805683
IPI00371524.4	Uncharacterized protein	5.87	8.36768	50.7527	1	2	catalytic activity; nucleotide binding	cytoplasm; membrane; mitochondrion	metabolic process; response to stimulus	Pf01266; Pf01593	0.975536	0.766234	0.997234	0.967592
IPI00213335.2	Uncharacterized protein	3.84	7.53271	120.236	3	4	transporter activity	membrane	transport	Pf00324; Pf08403	0.986315	0.872875	0.974307	0.685222
IPI00200419.3	Dihydrofolate reductase	63.1	7.32764	21.6242	1	10	catalytic activity; nucleotide binding; RNA binding		metabolic process; response to stimulus	Pf00186	0.963436	0.650379	0.997978	0.976925
IPI00366535.3	Uncharacterized protein	5.39	6.53662	37.5547	1	2	catalytic activity; protein binding	nucleus	cell communication; metabolic process; regulation of biological process; response to stimulus	Pf01398	0.976813	0.778747	0.99653	0.958769
IPI00359621.2	IST1 homolog	9.29	5.43994	39.9166	15	2		cytoplasm	cell division	Pf03398	0.981956	0.829497	1.00174	0.972497
IPI00358757.5	histidine triad nucleotide binding protein 2	41.1	9.42236	17.3693	1	5	catalytic activity	cytoplasm; mitochondrion	metabolic process	Pf01230; Pf11969	0.92944	0.36703	1.06608	0.247579
IPI00382151.3	Uncharacterized protein	27.09	9.31982	23.4355	5	5		cytoplasm; cytosol; endoplasmic reticulum; membrane	transport	Pf02453	1.06304	0.51352	0.936268	0.303079
IPI00205417.5	Very long-chain acyl-CoA synthetase	37.58	8.5874	70.6485	11	17	catalytic activity; nucleotide binding; protein binding	cytoplasm; endoplasmic reticulum; membrane; organelle lumen	metabolic process	Pf00501	0.977309	0.783609	1.01648	0.765943
IPI00231953.10	Coatomer subunit beta'	13.81	5.2749	102.486	1	10	protein binding; structural molecule activity	cytoplasm; Golgi; membrane	transport	Pf00400; Pf04053	1.00186	0.976262	0.997764	0.974244
IPI00569574.3	Ubiquitin carboxyl-terminal hydrolase	1.69	5.78271	289.255	2	3	catalytic activity		metabolic process	Pf00443	0.947696	0.509876	1.04485	0.427363
IPI00187707.1	Peptidyl-prolyl cis-trans isomerase	13.21	8.1333	22.9949	1	2	catalytic activity		metabolic process	Pf00160	0.89333	0.162375	1.08424	0.144148
IPI00201262.1	Alpha-1-inhibitor 3	17.06	6.03662	163.67	2	7	enzyme regulator activity	extracellular	metabolic process; regulation of biological process	Pf00207; Pf01835; Pf07677; Pf07678; Pf07703; Pf10569; Pf11974	1.13666	0.174511	0.851863	0.0120271
IPI00949327.1	Protein arginine N-methyltransferase 1	10.2	5.60498	40.496	4	3	catalytic activity; protein binding	cytoplasm; cytosol; nucleus	cell differentiation; cell organization and biogenesis; development; metabolic process; regulation of biological process	Pf05175; Pf06325; Pf08241; Pf12847	0.985438	0.864122	0.923219	0.211323
IPI00358163.4	solute carrier family 25, member 13	47.28	8.88037	78.4069	8	19	metal ion binding	membrane	transport	Pf00153	0.952201	0.548651	1.01947	0.725882
IPI00193584.7	Aminopeptidase B	7.08	5.66846	72.5733	2	4	catalytic activity; metal ion binding	cell surface; cytoplasm; extracellular; Golgi; membrane	development; metabolic process	Pf01433; Pf09127	0.978069	0.791084	1.00331	0.949961
IPI00208858.1	C-C motif chemokine 20	8.33	8.90967	10.8676	1	1	protein binding	extracellular	defense response; response to stimulus	Pf00048	0.907082	0.227718	1.07325	0.201619
IPI00389020.1	Uncharacterized protein	4.71	10.1548	33.7322	2	1	catalytic activity		metabolic process		0.825901	0.0174239	1.17902	0.00297178
IPI00991159.1	Uncharacterized protein	1.22	8.6167	80.3288	2	1	protein binding		cell communication; regulation of biological process; response to stimulus	Pf00620	0.99206	0.930311	0.981671	0.773898
IPI00779580.2	Uncharacterized protein (Fragment)	12.54	5.18604	33.1333	2	3					0.944458	0.48281	0.975232	0.696186
IPI00373164.1	Uncharacterized protein	9.01	5.79541	38.2193	1	3	RNA binding		metabolic process	Pf01873	0.981702	0.826976	0.992171	0.904132
IPI00325260.5	Uncharacterized protein	19.37	5.12256	34.2639	1	5	protein binding	cytoplasm		Pf00515; Pf07719	1.02689	0.772275	1.00309	0.953164
IPI00471539.4	Suclg2 protein	58.06	7.72314	46.9588	2	23	catalytic activity; metal ion binding; nucleotide binding		metabolic process	Pf00549; Pf01071; Pf08442	0.986898	0.878687	1.0004	0.991665
IPI00193151.1	Dihydropteridine reductase	71.78	7.81104	25.5359	1	12	catalytic activity; nucleotide binding; protein binding	cytoplasm; cytosol; mitochondrion	development; metabolic process; response to stimulus		0.976533	0.775993	1.00034	0.99252
IPI00201333.5	Uncharacterized protein	27.01	6.07471	106.836	3	21	catalytic activity	cytoplasm; endoplasmic reticulum; membrane	metabolic process	Pf01055	0.999029	1	0.983914	0.801431
IPI00766195.1	ubiquitin protein ligase E3	1.12	8.26514	122.538	1	1	catalytic activity; protein binding		metabolic process	Pf00632	0.950768	0.536183	1.05793	0.308708
IPI00778558.2	Uncharacterized protein	11.95	7.18115	113.973	1	9	catalytic activity; nucleotide binding	cytoplasm; membrane; mitochondrion	metabolic process; regulation of biological process	Pf00133; Pf06827; Pf08264; Pf09334	1.03367	0.719905	0.998344	0.981506
IPI00231749.5	Phosphatidylinositol transfer protein alpha isoform	14.02	6.3667	31.8871	1	3	transporter activity	cytoplasm	transport	Pf02121	1.00396	0.958718	0.969651	0.630896
IPI00194045.1	Isocitrate dehydrogenase [NADP] cytoplasmic	69.57	6.99072	46.7045	2	26	catalytic activity; metal ion binding; nucleotide binding	cytoplasm	development; metabolic process; reproduction; response to stimulus	Pf00180	0.936962	0.422929	1.04697	0.406353
IPI00197986.2	NADH dehydrogenase [ubiquinone] flavoprotein 3, mitochondrial isoform 1	17.03	8.83643	49.2702	1	4		cytoplasm			0.971752	0.729446	1.02318	0.677306
IPI00357936.2	D-tyrosyl-tRNA(Tyr) deacylase	7.66	7.86963	23.3799	1	1	catalytic activity	cytoplasm; nucleus; organelle lumen	metabolic process	Pf02580	0.732328	0.000104481	1.33091	2.54939e-07
IPI00562304.2	Phospholipase A-2-activating protein	3.14	6.0874	87.0284	2	2	enzyme regulator activity; protein binding		defense response; response to stimulus	Pf00400; Pf08324; Pf09070	0.855595	0.0528269	1.13921	0.0186865
IPI00210920.1	Aspartate aminotransferase, mitochondrial	59.07	8.99756	47.2841	8	24	catalytic activity; protein binding	cell surface; cytoplasm; membrane; mitochondrion; organelle lumen	metabolic process; transport	Pf00155	0.963822	0.653988	1.01167	0.831903
IPI00213334.5	rCG51505-like	4.5	4.44971	78.5384	1	2					0.923894	0.328656	1.00981	0.857785
IPI00193349.1	COP9 signalosome complex subunit 4	16.01	5.84619	46.2607	26	4	protein binding	cytoplasm; nucleus	metabolic process	Pf01399	0.969037	0.703346	1.07221	0.207857
IPI00213436.2	Uncharacterized protein	62.2	9.5249	9.32087	1	7		cytoplasm; membrane; mitochondrion		Pf06522	0.936235	0.417338	1.04099	0.467208
IPI00190974.1	Sideroflexin-5	11.4	9.43701	37.2808	1	3	transporter activity	cytoplasm; membrane; mitochondrion	transport	Pf03820	0.983722	0.847036	0.991399	0.894474
IPI00324023.4	Isoform 2 of Fragile X mental retardation protein 1 homolog	4.65	7.62061	65.5912	8	1	RNA binding			Pf00013; Pf05641; Pf12235	0.981867	0.828609	0.993336	0.918721
IPI00957776.1	similar to dimerization cofactor of hepatocyte nuclear factor 1 (HNF1) from muscle	14.04	8.26514	18.6186	1	2	catalytic activity		metabolic process	Pf01329	0.892439	0.158659	1.09288	0.108823
IPI00454403.1	Isochorismatase domain-containing protein 1	22.22	7.38623	31.982	1	5	catalytic activity	cytoplasm	metabolic process	Pf00857	0.972472	0.736413	0.966857	0.599078
IPI00211733.1	26S protease regulatory subunit 4	26.36	6.21436	49.1537	1	7	catalytic activity; nucleotide binding; protein binding; RNA binding	cytoplasm; nucleus; proteasome	metabolic process; response to stimulus	Pf00004; Pf00910; Pf01078; Pf05496; Pf05673; Pf05729; Pf06068; Pf07724; Pf07726; Pf07728; Pf10146	1.02512	0.78619	0.93887	0.323974
IPI00200466.3	ADP/ATP translocase 2	58.72	9.72998	32.8801	8	4	protein binding; transporter activity	cytoplasm; cytoskeleton; membrane; mitochondrion	transport	Pf00153	0.95293	0.555042	1.0191	0.730767
IPI00829469.2	tryptophanyl-tRNA synthetase, cytoplasmic	5.89	6.48096	53.3236	2	2	catalytic activity; nucleotide binding	cytoplasm	metabolic process	Pf00458; Pf00579	0.991771	0.92742	0.976362	0.709662
IPI00362125.2	Uncharacterized protein	8.36	6.03662	36.3332	1	2	catalytic activity		metabolic process	Pf00814	1.10797	0.276224	0.903305	0.111411
IPI00959101.1	Uncharacterized protein	15.63	6.44287	29.4974	2	3	catalytic activity; RNA binding			Pf00445	1.02529	0.784864	0.953741	0.459362
IPI00394110.3	MAP2 RNA trans-acting protein 2	4.57	8.27979	61.3714	3	2	RNA binding			Pf00013	1.04139	0.662178	0.937024	0.309058
IPI00359074.1	Anamorsin	3.88	5.43994	33.0205	1	1	catalytic activity	cytoplasm; nucleus; organelle lumen	cell death; development; metabolic process; regulation of biological process	Pf05093; Pf08241	0.95867	0.606416	1.01788	0.747054
IPI00363180.4	1,4-alpha-glucan-branching enzyme	7.41	6.40479	80.3675	2	5	catalytic activity		metabolic process	Pf00128; Pf02806; Pf02922	0.982067	0.830598	0.956649	0.488834
IPI00188924.4	Cytochrome b-c1 complex subunit 2, mitochondrial	58.85	9.14404	48.3662	2	21	catalytic activity; metal ion binding; protein binding	cytoplasm; membrane; mitochondrion	metabolic process; transport	Pf00675; Pf05193	0.956622	0.58788	1.0219	0.693851
IPI00409532.1	Isoform 2 of Cadherin-related family member 5	15.82	4.79248	72.947	3	8	metal ion binding	membrane		Pf00028	0.972623	0.737877	1.00737	0.892163
IPI00366014.3	40S ribosomal protein S13	45.03	10.5356	17.2117	3	7	structural molecule activity	cytoplasm; cytosol; ribosome	metabolic process	Pf00312; Pf08069	0.943191	0.47241	1.01357	0.805556
IPI00364761.1	Beta-lactamase-like protein 2	40.97	6.32861	32.4637	1	10	catalytic activity; metal ion binding	cytoplasm; mitochondrion		Pf00753; Pf12706	0.965628	0.670955	1.01618	0.76989
IPI00230921.9	Protein S100-A10	10.53	6.771	11.0675	2	1	metal ion binding; protein binding	cytoplasm; endoplasmic reticulum	cell differentiation; cell growth; cell organization and biogenesis; regulation of biological process	Pf01023	0.996848	0.978216	0.979366	0.745828
IPI00368491.3	PDZ domain-containing protein GIPC2	20.7	7.03467	34.1809	2	3	protein binding	cytoplasm			0.990799	0.91769	0.932512	0.274445
IPI00952436.1	Vacuolar ATPase subunit H, isoform CRA_a	54.04	6.60986	55.8331	2	21	catalytic activity; transporter activity	cytoplasm; membrane; vacuole	transport	Pf03224; Pf11698	0.985596	0.865695	0.994417	0.932272
IPI00914178.1	Fumarylacetoacetate hydrolase domain-containing protein 2	61.02	8.35303	34.5591	1	13	catalytic activity; metal ion binding	cytoplasm; mitochondrion	metabolic process	Pf01557	0.960221	0.620599	1.01262	0.818777
IPI00195614.5	Retinol dehydrogenase 2	24.61	8.646	35.5743	9	7	catalytic activity; nucleotide binding	cytoplasm; endoplasmic reticulum	metabolic process	Pf00106; Pf08643	0.997277	0.982509	0.977578	0.724237
IPI00231780.5	Histone H1.0	25.77	10.9019	20.8722	4	4	DNA binding	chromosome; cytoplasm; Golgi; nucleus; organelle lumen	cell organization and biogenesis; metabolic process	Pf00538	0.996792	0.977659	0.953153	0.453513
IPI00324451.4	DNA damage-binding protein 1	4.3	5.33838	126.781	1	5	DNA binding; protein binding	cytoplasm; nucleus	cell communication; metabolic process; regulation of biological process; response to stimulus	Pf03178; Pf10433	1.02216	0.80971	0.946605	0.391071
IPI00947768.1	Uncharacterized protein	4.82	6.04932	44.5806	4	1				Pf00611	0.942171	0.464121	1.03692	0.511477
IPI00209908.1	Cytochrome c oxidase subunit 2	30.84	4.729	25.9251	2	6	catalytic activity; metal ion binding; transporter activity	cytoplasm; membrane; mitochondrion	development; metabolic process; reproduction; response to stimulus; transport	Pf00116; Pf02790	0.96076	0.625563	1.02468	0.658094
IPI00195904.3	Rattus norvegicus utrophin	0.44	5.30029	390.832	3	1	metal ion binding; protein binding			Pf00307; Pf00397; Pf00435; Pf00569; Pf09068; Pf09069; Pf11971	1.03697	0.694959	0.942673	0.356037
IPI00766071.1	RCG35745	1.98	7.81104	55.2964	1	1	catalytic activity		metabolic process	Pf01212; Pf05889	0.977569	0.786169	1	0.997424
IPI00369286.4	Uncharacterized protein	2.28	4.81787	58.4356	3	1	catalytic activity	cytoplasm; endoplasmic reticulum	cellular homeostasis; metabolic process; regulation of biological process	Pf00085	1.06327	0.512047	0.919414	0.188612
IPI00193716.1	Isovaleryl-CoA dehydrogenase, mitochondrial	53.77	7.89893	46.4058	2	18	catalytic activity	cytoplasm; membrane; mitochondrion; organelle lumen	cell organization and biogenesis; metabolic process	Pf00441; Pf02770; Pf02771; Pf08028	0.936386	0.418499	1.03659	0.515253
IPI00911331.1	Uncharacterized protein	1.62	9.01221	74.1387	7	1				Pf11819	1.08814	0.368701	0.898601	0.0941782
IPI00205018.3	Methylmalonate-semialdehyde dehydrogenase [acylating], mitochondrial	68.6	8.22119	57.7706	3	32	catalytic activity	cytoplasm; mitochondrion; nucleus	cell differentiation; metabolic process	Pf00171	0.934599	0.404903	1.04428	0.43308
IPI00421788.1	Keratin, type II cytoskeletal 7	12.69	5.87158	50.678	24	4	catalytic activity; motor activity; structural molecule activity	cytoplasm; cytoskeleton; Golgi; membrane; nucleus	cell organization and biogenesis; metabolic process; regulation of biological process; transport	Pf00038; Pf01576; Pf06160; Pf07926; Pf08317; Pf11559; Pf12128; Pf12137	1.14797	0.143729	0.922732	0.208312
IPI00951645.1	Uncharacterized protein (Fragment)	59.95	6.45557	47.2566	4	24	catalytic activity; metal ion binding; nucleotide binding	cytoplasm; membrane; mitochondrion	metabolic process	Pf00549; Pf02222; Pf02786; Pf08442	0.960293	0.621264	1.00989	0.856654
IPI00194047.3	Isocitrate dehydrogenase [NAD] subunit gamma 1, mitochondrial	37.66	8.89502	42.8242	2	10	catalytic activity; metal ion binding; nucleotide binding	cytoplasm; mitochondrion; organelle lumen	metabolic process; regulation of biological process	Pf00180	1.02485	0.788371	0.969928	0.634083
IPI00373106.2	vacuolar protein sorting 26 homolog B	3.87	7.37158	39.1002	1	1		membrane	transport	Pf03643	0.990906	0.918765	0.986901	0.838387
IPI00948079.2	Uncharacterized protein	1.07	9.18799	92.3993	2	1				Pf12480; Pf12509	0.977939	0.789801	1.00012	0.995676
IPI00231927.11	ADP/ATP translocase 1	59.4	9.78857	32.9682	4	8	protein binding; transporter activity	cytoplasm; membrane; mitochondrion	cell communication; cell death; cell organization and biogenesis; regulation of biological process; transport	Pf00153	0.944052	0.479461	1.03489	0.534517
IPI00958919.1	Uncharacterized protein	37.03	7.03467	82.8727	1	19	catalytic activity; metal ion binding		metabolic process	Pf01642; Pf02310	0.993786	0.947588	0.977553	0.723936
IPI00230927.1	Isoform Non-brain of Clathrin light chain B	18.96	4.67822	23.1062	2	5	structural molecule activity	cytoplasm; Golgi; membrane	transport	Pf01086	0.983984	0.849644	0.998536	0.983916
IPI00210733.1	Uncharacterized protein	22.33	8.14795	23.5998	5	1	catalytic activity; nucleotide binding	cytoplasm; cytoskeleton; endosome; membrane; nucleus	cell communication; cell organization and biogenesis; metabolic process; regulation of biological process; response to stimulus; transport	Pf00025; Pf00071; Pf04670; Pf08477	0.970031	0.712871	1.00841	0.87752
IPI00203558.1	Uncharacterized protein	25.5	7.00537	27.7763	1	3	catalytic activity	cytoplasm; mitochondrion	metabolic process	Pf00702	1.11525	0.246937	0.991578	0.896717
IPI00197074.3	Uncharacterized protein	1.46	8.44092	96.6463	1	1	metal ion binding; protein binding; structural molecule activity	cytoplasm; extracellular; membrane; nucleus; organelle lumen	cell communication; cell differentiation; cell organization and biogenesis; cellular component movement; cellular homeostasis; development; metabolic process; regulation of biological process; reproduction; response to stimulus; transport	Pf05454	0.995469	0.964434	0.982737	0.786964
IPI00950396.1	Uncharacterized protein	2.67	5.37646	29.9212	2	1	protein binding	cytoplasm; endoplasmic reticulum; membrane; proteasome	metabolic process; regulation of biological process	Pf00789	1.05306	0.579514	0.929171	0.250489
IPI00393333.3	Bifunctional purine biosynthesis protein PURH	45.27	7.13721	64.1682	1	17	catalytic activity; protein binding	cytoplasm; mitochondrion	development; metabolic process; response to stimulus	Pf01808; Pf02142	1.01449	0.871646	1.00061	0.988691
IPI00951823.1	Uncharacterized protein	14.16	8.26514	49.563	2	5	protein binding	proteasome		Pf01399	0.981405	0.824033	0.994379	0.931794
IPI00204776.1	A-kinase anchor protein 8	2.91	5.13525	76.1143	1	1	catalytic activity; DNA binding; metal ion binding; protein binding	chromosome; cytoplasm; Golgi; mitochondrion; nucleus; organelle lumen	cell organization and biogenesis; metabolic process	Pf04988	1.04382	0.64453	1.00013	0.99561
IPI00231419.3	bleomycin hydrolase	7.03	6.37939	52.4179	1	3	catalytic activity		metabolic process; response to stimulus	Pf03051	0.917723	0.28889	1.06551	0.251559
IPI00368449.2	Uncharacterized protein	10.33	7.29834	27.6911	1	2	catalytic activity	cytoplasm	metabolic process	Pf03332; Pf08282	0.972854	0.740114	1.01556	0.77841
IPI00389129.3	Ankyrin G197	19.38	7.79639	197.317	9	27	protein binding		cell communication; regulation of biological process; response to stimulus	Pf00023; Pf00531; Pf00791; Pf12796	1.01815	0.841904	0.96096	0.534167
IPI00368012.1	Uncharacterized protein	8.66	9.12939	38.6491	1	1	catalytic activity	cytoplasm; mitochondrion	metabolic process	Pf01571; Pf08669	1.00595	0.942084	0.994237	0.930023
IPI00957592.1	myosin-11	17.34	5.49072	227.156	17	11	catalytic activity; motor activity; nucleotide binding; protein binding	cytoskeleton; membrane		Pf00063; Pf01576; Pf02463; Pf02736; Pf03842; Pf04156; Pf07888; Pf09726; Pf10079; Pf12128	1.03434	0.714813	0.963495	0.561679
IPI00950148.1	Uncharacterized protein (Fragment)	13.55	6.26514	17.4153	2	2					0.921622	0.313653	1.06258	0.272656
IPI00210357.1	Heterogeneous nuclear ribonucleoprotein F	18.07	5.49072	45.7009	2	4	nucleotide binding; protein binding; RNA binding	nucleus; organelle lumen; spliceosomal complex	metabolic process; regulation of biological process	Pf00076; Pf08080	1.03476	0.711592	0.926413	0.231779
IPI00949667.1	Uncharacterized protein (Fragment)	11.01	8.04541	38.5485	6	3	metal ion binding; protein binding		cell organization and biogenesis	Pf00412	1.07026	0.468716	0.920901	0.197272
IPI00214889.1	Proteasome subunit beta type-3	28.29	6.55127	22.9494	3	4	catalytic activity	cytoplasm; nucleus; proteasome	metabolic process	Pf00227	1.04664	0.624281	0.942157	0.35158
IPI00213532.1	N-acetyltransferase 8	22.97	9.05615	24.8782	5	3	catalytic activity	membrane	development	Pf00583	0.890793	0.151955	1.05641	0.321179
IPI00214448.1	Mu-crystallin homolog	41.53	5.52881	33.5331	1	11	catalytic activity; nucleotide binding	cytoplasm; cytosol	metabolic process; response to stimulus; transport	Pf01488; Pf02423; Pf03446	0.969554	0.708297	1.01276	0.816792
IPI00203502.1	Nuclear transport factor 2	17.32	5.37646	14.469	2	2	protein binding	cytoplasm; cytoskeleton	transport	Pf02136	1.00961	0.911753	0.955254	0.474586
IPI00195156.1	Dipeptidyl peptidase 3	23.71	5.22412	82.9869	4	11	catalytic activity; metal ion binding	cytoplasm	metabolic process	Pf03571	1.01395	0.876084	0.975296	0.696947
IPI00205394.1	Mitochondrial import inner membrane translocase subunit TIM44	17.22	8.14795	51.0283	1	7	nucleotide binding; protein binding; transporter activity	cytoplasm; membrane; mitochondrion; organelle lumen	transport	Pf04280	1.02826	0.761558	1.01249	0.820444
IPI00200794.1	L-xylulose reductase	49.18	7.31299	25.7034	8	9	catalytic activity; nucleotide binding	membrane	cell organization and biogenesis; metabolic process	Pf00106	0.971231	0.724423	1.03525	0.530358
IPI00679235.1	Isoform 2 of Electrogenic sodium bicarbonate cotransporter 1	30.24	6.90283	115.967	19	22	transporter activity	membrane	transport	Pf00359; Pf00955; Pf07565	1.00572	0.943985	0.992769	0.911617
IPI00204469.2	Sulfotransferase 1C2A	71.96	7.40088	34.8363	5	2	catalytic activity	cytoplasm; vacuole		Pf00685	0.948852	0.519704	1.03731	0.507145
IPI00959339.1	olfactory receptor 1174-like	1.51	8.95361	37.7167	3	1	receptor activity; signal transducer activity	membrane	cell communication; regulation of biological process; response to stimulus	Pf00001	0.935243	0.409774	1.04786	0.397789
IPI00327137.1	Hermansky-Pudlak syndrome 6 protein homolog	2.47	6.354	87.4078	2	2		cytoplasm; cytosol; endoplasmic reticulum; endosome; membrane	cell differentiation; cell organization and biogenesis; coagulation; response to stimulus		0.987602	0.885724	0.992469	0.907863
IPI00204311.1	Adenylate kinase isoenzyme 4, mitochondrial	85.2	8.01611	25.1873	14	15	catalytic activity; nucleotide binding	cytoplasm; mitochondrion; organelle lumen	development; metabolic process; response to stimulus	Pf00406; Pf05191	0.954997	0.573332	0.995765	0.949172
IPI00366649.2	Secretory carrier membrane protein 2	6.08	6.31592	36.5263	2	1	protein binding	membrane	transport	Pf04144	0.954827	0.571817	1.01182	0.829854
IPI00208123.4	Activated RNA polymerase II transcriptional coactivator p15	15.75	9.59814	14.4324	1	2	DNA binding	nucleus; organelle lumen	metabolic process; regulation of biological process	Pf02229	1.00553	0.9456	1.00164	0.97388
IPI00870706.2	Uncharacterized protein	9.22	7.00537	207.223	2	9	protein binding	membrane		Pf00226	1.04028	0.670335	0.931855	0.269623
IPI00464512.1	Heterogeneous nuclear ribonucleoprotein H2	20.71	6.30322	49.2623	2	3	nucleotide binding; RNA binding	cytoplasm; cytoskeleton; nucleus; organelle lumen		Pf00076; Pf08080	0.965649	0.671152	0.983916	0.801461
IPI00199600.1	Uncharacterized protein	53.39	7.28369	13.702	1	4	catalytic activity; transporter activity	cytoplasm; membrane; vacuole	transport	Pf03179	0.962573	0.64234	1.03606	0.52122
IPI00358715.2	Uncharacterized protein	8.6	5.70654	21.0993	1	1		cytoskeleton		Pf07426	0.967732	0.690893	1.01322	0.810362
IPI00198498.3	Cortactin isoform C	11.25	5.09717	52.5942	4	4	protein binding			Pf00018; Pf02218; Pf07653	0.915346	0.274411	1.00823	0.879993
IPI00193854.4	Pterin-4-alpha-carbinolamine dehydratase	78.85	6.80029	11.992	2	7	catalytic activity; protein binding	cytoplasm; nucleus	cell organization and biogenesis; metabolic process; regulation of biological process	Pf01329	0.963076	0.647024	1.02933	0.600175
IPI00209086.1	Mitochondrial import inner membrane translocase subunit Tim10	8.89	6.29053	10.3259	1	1	metal ion binding; protein binding; transporter activity	cytoplasm; membrane; mitochondrion	cell organization and biogenesis; transport	Pf02953	0.890795	0.151964	1.10093	0.0826056
IPI00562248.1	Uncharacterized protein	1.77	4.77979	82.745	3	1	enzyme regulator activity; metal ion binding; protein binding	membrane		Pf00014; Pf02177; Pf03494; Pf03938; Pf10515; Pf11740; Pf12924; Pf12925	1.01486	0.868624	0.966481	0.594848
IPI00370913.2	Uncharacterized protein	1.91	8.67529	35.1789	1	1	protein binding; receptor activity; signal transducer activity	cytoplasm; extracellular; membrane	cell communication; cell proliferation; development; metabolic process; regulation of biological process; reproduction; response to stimulus; transport	Pf01392; Pf01759	0.941975	0.462533	1.04142	0.462617
IPI00951960.1	Uncharacterized protein	2.41	6.82959	118.431	3	2		membrane		Pf09735	1.01384	0.876992	0.96761	0.607599
IPI00471608.1	Staphylococcal nuclease domain-containing protein 1	14.08	7.18115	101.888	2	9	catalytic activity	cytoplasm; nucleus	metabolic process; regulation of biological process	Pf00565; Pf00567	1.04105	0.664712	0.978217	0.731933
IPI00208249.3	Chloride intracellular channel protein 4	54.55	6.26514	28.6147	4	13	protein binding; transporter activity	cell surface; cytoplasm; cytoskeleton; cytosol; endoplasmic reticulum; membrane; mitochondrion; nucleus; organelle lumen	cell differentiation; cellular component movement; development; regulation of biological process; response to stimulus; transport		0.967374	0.687484	1.01542	0.780224
IPI00191385.5	Phosphatidylinositide phosphatase SAC1	12.44	7.28369	66.996	2	7	catalytic activity	cytoplasm; endoplasmic reticulum; Golgi; membrane	metabolic process	Pf02383	1.03578	0.703882	0.966265	0.592432
IPI00766788.1	Succinyl-CoA:3-ketoacid-coenzyme A transferase 1, mitochondrial	60.77	8.47021	56.1681	2	22	catalytic activity; protein binding	cytoplasm; mitochondrion; organelle lumen	cell communication; cellular homeostasis; development; metabolic process; regulation of biological process; response to stimulus; transport	Pf01144	1.00156	0.978771	0.985191	0.817202
IPI00208026.1	Selenium-binding protein 1	72.88	6.56592	52.4985	1	26	protein binding	cytoplasm; cytosol; membrane; nucleus	transport	Pf05694; Pf10282	0.990627	0.915972	0.991903	0.90078
IPI00230865.7	Glia maturation factor beta	21.13	5.43994	16.7255	2	2	protein binding			Pf00241	1.11256	0.257489	0.873627	0.0343663
IPI00561513.1	NADH dehydrogenase [ubiquinone] 1 alpha subcomplex subunit 10, mitochondrial	57.46	7.79639	40.4676	2	16	catalytic activity; nucleotide binding	cytoplasm; membrane; mitochondrion; organelle lumen	metabolic process; response to stimulus; transport	Pf01712	0.979601	0.80619	1.02011	0.717416
IPI00561555.1	Uncharacterized protein	5.23	4.43701	32.1872	3	1		cytoplasm; endoplasmic reticulum		Pf03896	0.948484	0.516566	1.03488	0.534644
IPI00372407.3	Uncharacterized protein	19.15	6.88818	30.8707	1	4	catalytic activity; metal ion binding; nucleotide binding; protein binding	cytoplasm; extracellular; mitochondrion	cell organization and biogenesis	Pf03853	1.00245	0.97133	0.967323	0.604344
IPI00779473.2	Leukocyte elastase inhibitor A	20.05	6.31592	42.6998	2	6	enzyme regulator activity	cytoplasm; extracellular	metabolic process; regulation of biological process	Pf00079	1.02963	0.750932	0.95436	0.465563
IPI00206010.1	Ras-related protein R-Ras	12.84	7.34229	23.8942	1	1	catalytic activity; nucleotide binding; protein binding	membrane	cell communication; cellular component movement; development; metabolic process; regulation of biological process; response to stimulus	Pf00009; Pf00071; Pf08477	0.963975	0.655418	1.01874	0.735472
IPI00191738.1	Glutamate--cysteine ligase regulatory subunit	42.34	5.51611	30.5286	1	10	catalytic activity; protein binding	cytoplasm	cell death; cellular homeostasis; metabolic process; regulation of biological process; response to stimulus	Pf00248	0.926106	0.343663	1.05062	0.371833
IPI00782438.2	Uncharacterized protein (Fragment)	0.8	7.85498	107.783	2	1	catalytic activity; nucleotide binding	cytoplasm; cytosol; membrane	metabolic process	Pf01180; Pf01207; Pf07992; Pf12838	0.893354	0.162478	1.09953	0.0867401
IPI00190161.1	NADH dehydrogenase [ubiquinone] 1 subunit C2	32.5	9.39307	14.3493	1	5	catalytic activity	cytoplasm; membrane; mitochondrion	metabolic process; transport	Pf06374	0.959669	0.615544	0.982266	0.781191
IPI00734673.2	Cytochrome b	3.95	7.98682	42.9838	2	2	catalytic activity; metal ion binding	cytoplasm; membrane; mitochondrion	metabolic process; transport	Pf00032; Pf00033	0.875204	0.0982847	1.09302	0.108291
IPI00948302.1	ATP synthase gamma chain	57.05	9.01221	32.9751	2	15	catalytic activity; transporter activity	membrane	metabolic process; transport	Pf00231	0.976787	0.778485	1.00994	0.856049
IPI00210635.2	Vesicle-fusing ATPase	7.12	6.99072	82.6	1	5	catalytic activity; metal ion binding; nucleotide binding; protein binding; RNA binding	cytoplasm; cytoskeleton; Golgi; membrane	cell communication; cell organization and biogenesis; metabolic process; regulation of biological process; response to stimulus; transport	Pf00004; Pf00910; Pf01078; Pf02359; Pf02933; Pf05272; Pf05496; Pf06068; Pf07724; Pf07728	0.96237	0.640451	1.02873	0.607506
IPI00209163.1	Histone H2B	61.11	10.3159	13.9546	7	1	DNA binding	chromosome; nucleus	cell organization and biogenesis; metabolic process	Pf00125	0.921815	0.314911	1.06583	0.249334
IPI00370745.1	Uncharacterized protein	26.62	5.33838	29.699	1	5		cytoplasm; membrane; mitochondrion	cell organization and biogenesis; transport	Pf11801	0.97573	0.768134	0.962696	0.552945
IPI00202706.1	Heat shock factor-binding protein 1	64.47	4.31006	8.57921	1	3		cytoskeleton; nucleus		Pf06825	1.12311	0.218067	0.935292	0.295466
IPI00558692.2	Uncharacterized protein	39.89	5.2876	96.8922	25	3	protein binding; structural molecule activity	cytoplasm; cytoskeleton; membrane	cell organization and biogenesis	Pf00373; Pf04382; Pf05902; Pf08736; Pf09379; Pf09380	1.01203	0.891806	0.933586	0.282449
IPI00366370.3	Eukaryotic translation initiation factor 5B	2.14	5.56689	137.602	2	2	catalytic activity; nucleotide binding; RNA binding	cytoplasm	metabolic process	Pf00009; Pf01926; Pf11987	0.96022	0.620592	1.02341	0.674295
IPI00231862.5	Glutamate--cysteine ligase catalytic subunit	46.31	5.63037	72.573	1	22	catalytic activity; metal ion binding; nucleotide binding; protein binding	cytoplasm; cytosol	cell death; cellular homeostasis; metabolic process; regulation of biological process; response to stimulus	Pf03074	0.894673	0.168095	1.0958	0.0986139
IPI00213997.2	Uncharacterized protein	15.58	5.2749	16.6694	1	2	structural molecule activity	cytoplasm; mitochondrion	cell organization and biogenesis	Pf01521	0.999056	0.999773	0.992451	0.907638
IPI00464535.1	Isoform 2 of Plasminogen activator inhibitor 1 RNA-binding protein	15.05	8.44092	42.9585	2	5	RNA binding	chromosome	cell organization and biogenesis; metabolic process	Pf04774	0.983524	0.845066	0.972256	0.661093
IPI00559327.1	Uncharacterized protein (Fragment)	27.54	7.10791	51.8813	3	9	catalytic activity		metabolic process	Pf01565; Pf02913	0.922267	0.317867	1.0424	0.452353
IPI00763992.2	Uncharacterized protein	1.34	9.46631	75.0662	2	1	protein binding; RNA binding	cytoplasm; membrane; nucleus; organelle lumen	response to stimulus; transport	Pf08492; Pf12895	1.00995	0.908968	0.973459	0.675213
IPI00781855.2	Phosphatidate cytidylyltransferase (Fragment)	6.78	7.23975	49.523	3	2	catalytic activity	cytoplasm; endoplasmic reticulum; membrane		Pf01148	0.991386	0.92356	0.966498	0.595046
IPI00655321.3	Similar to Splicing factor U2AF 35 kDa subunit	11.3	8.80713	27.7974	3	2	metal ion binding; nucleotide binding; RNA binding	nucleus		Pf00076; Pf00642	0.920171	0.30429	1.09698	0.0947243
IPI00372804.2	Probable saccharopine dehydrogenase	23.78	8.83643	47.0581	2	6	catalytic activity; nucleotide binding	cytoplasm; mitochondrion	metabolic process	Pf03435	0.993612	0.94585	1.01246	0.820951
IPI00392894.4	Uncharacterized protein	21.47	5.40186	203.72	9	2	catalytic activity	membrane	metabolic process	Pf00088; Pf01055	0.963051	0.646784	0.971757	0.655279
IPI00213536.4	Calpain small subunit 1	27.78	5.46533	28.5519	2	5	catalytic activity; metal ion binding; protein binding	cytoplasm; membrane	metabolic process		1.01912	0.834057	0.990406	0.882061
IPI00393787.3	Alpha-parvin	18.55	5.94775	42.2654	4	6	protein binding	cytoplasm; cytoskeleton; membrane; nucleus	cell organization and biogenesis	Pf00307	0.978643	0.796733	0.960541	0.529681
IPI00388104.3	hypothetical protein LOC685045	11.11	5.79541	9.02481	2	1					1.03871	0.681944	0.947118	0.395781
IPI00366780.1	Uncharacterized protein	37.15	8.44092	36.9802	7	7	catalytic activity	cytoplasm; nucleus	metabolic process	Pf00248	0.984143	0.851221	1.00981	0.857796
IPI00214373.1	Kynurenine/alpha-aminoadipate aminotransferase, mitochondrial	53.88	7.95752	47.7537	44	18	catalytic activity; protein binding	cytoplasm; mitochondrion	metabolic process	Pf00155	0.854944	0.0516735	1.14461	0.014816
IPI00371243.4	Nicotinate-nucleotide pyrophosphorylase [carboxylating]	39.13	6.41748	31.2773	1	10	catalytic activity; protein binding	cytoplasm	cell organization and biogenesis; metabolic process	Pf01729; Pf02581; Pf02749	1.01329	0.881427	0.970453	0.640142
IPI00201564.4	Dimethylaniline monooxygenase [N-oxide-forming] 1	44.36	8.27979	59.7867	2	17	catalytic activity; nucleotide binding	cytoplasm; endoplasmic reticulum; membrane	metabolic process; response to stimulus	Pf00743; Pf07992	0.950631	0.534995	1.03541	0.528554
IPI00475862.4	Uncharacterized protein	10.74	5.89697	100.719	4	7	protein binding	cytoplasm; Golgi		Pf00400; Pf08954	0.996629	0.97603	0.990083	0.878018
IPI00370450.3	Uncharacterized protein	1.74	5.98584	205.818	4	3	protein binding; receptor activity; signal transducer activity	membrane	cell communication; cell differentiation; cell organization and biogenesis; cell proliferation; cellular component movement; development; metabolic process; regulation of biological process; response to stimulus	Pf01403; Pf01437; Pf01833; Pf08337	0.974425	0.755392	0.847632	0.00961358
IPI00858395.1	Alpha-aminoadipic semialdehyde synthase, mitochondrial	50	6.91748	102.842	4	36	catalytic activity; nucleotide binding	cytoplasm; mitochondrion	metabolic process	Pf01262; Pf03435; Pf05222	0.963596	0.651871	1.02487	0.655715
IPI00845882.1	Isoform 2 of Atlastin-3	3.17	5.63037	60.2592	5	2	catalytic activity; nucleotide binding			Pf02263	1.06883	0.477364	1.01949	0.725616
IPI00360618.3	Uncharacterized protein	6.76	8.01611	33.9641	1	1	catalytic activity	cytoplasm; mitochondrion		Pf06021; Pf08444	0.976415	0.774843	1.00875	0.872756
IPI00196451.1	Corticosteroid 11-beta-dehydrogenase isozyme 2	35	9.26123	43.6985	1	9	catalytic activity; nucleotide binding	cytoplasm; endoplasmic reticulum	metabolic process; reproduction; response to stimulus	Pf00106; Pf08643	1.01682	0.852638	0.977365	0.721678
IPI00325765.2	Aflatoxin B1 aldehyde reductase member 2	55.31	8.104	40.6493	1	15	catalytic activity	cytoplasm; Golgi; mitochondrion	metabolic process	Pf00248	0.978776	0.798046	1.01514	0.784161
IPI00391786.3	Uncharacterized protein	1.71	8.19189	79.0869	2	1	catalytic activity	membrane	metabolic process	Pf02516	1.12742	0.203393	1.0388	0.490734
IPI00366436.1	Eukaryotic translation initiation factor 3, subunit 6 interacting protein	3.9	6.34131	66.6684	1	2	protein binding; RNA binding		metabolic process	Pf10255	1.03091	0.740997	0.952216	0.44428
IPI00230832.7	Cytochrome c oxidase subunit 6C-2	46.05	10.0669	8.44945	4	5	catalytic activity; transporter activity	cytoplasm; membrane; mitochondrion		Pf02937	0.964196	0.657487	1.02377	0.669694
IPI00207014.2	Keratin, type I cytoskeletal 19	4.96	5.31299	44.6086	3	1	protein binding; structural molecule activity	cytoplasm; cytoskeleton; membrane	cell differentiation; cell organization and biogenesis; development; response to stimulus	Pf00038	0.950107	0.530468	1.03707	0.509795
IPI00365170.1	Uncharacterized protein	58.39	8.45557	16.5572	1	6	catalytic activity	cytoplasm; membrane; mitochondrion		Pf05676	0.973084	0.742347	1.01597	0.77277
IPI00870141.1	tubulin alpha chain-like 3	10.99	6.02393	42.8053	1	1	catalytic activity; nucleotide binding; structural molecule activity	cytoskeleton	cell organization and biogenesis; cellular component movement; metabolic process	Pf00091; Pf03953	1.07131	0.462413	0.92179	0.20258
IPI00780332.1	phosphoglucomutase-1	38.08	6.56592	61.3516	3	17	catalytic activity; metal ion binding		metabolic process	Pf00408; Pf02878; Pf02879; Pf02880	0.992227	0.931986	0.993634	0.922466
IPI00372498.1	Bifunctional ATP-dependent dihydroxyacetone kinase/FAD-AMP lyase (cyclizing)	67.65	7.51807	59.4063	1	28	catalytic activity; metal ion binding; nucleotide binding		metabolic process	Pf02733; Pf02734	0.958415	0.604096	1.03016	0.590116
IPI00365095.3	Uncharacterized protein	3.46	6.354	39.4811	1	1					0.989943	0.90912	0.966045	0.589963
IPI00362106.2	Uncharacterized protein	16.03	6.69775	77.8255	2	8	protein binding	cytoskeleton; membrane; nucleus		Pf00169; Pf00373	0.98696	0.879309	1.0123	0.823173
IPI00364655.4	Uncharacterized protein (Fragment)	1.01	4.7417	75.5441	1	1	metal ion binding; protein binding	membrane		Pf00057; Pf00058; Pf07645; Pf12947	0.99369	0.946628	0.991959	0.901477
IPI00231997.6	NADH dehydrogenase [ubiquinone] 1 alpha subcomplex subunit 5	51.72	7.43018	13.4033	16	6	catalytic activity	cytoplasm; membrane; mitochondrion	metabolic process; transport	Pf04716	0.97213	0.733109	1.0393	0.485306
IPI00204698.3	Uncharacterized protein	34.67	7.18115	17.0126	5	6	metal ion binding; protein binding	cytoskeleton; membrane			0.971288	0.724973	1.02793	0.617422
IPI00194688.1	Transmembrane protein 120A	7.58	8.77783	40.6309	1	2		membrane		Pf07851	0.902655	0.205017	0.960943	0.533987
IPI00608138.1	Protein FAM162A	18.71	9.99365	17.8155	4	2		cytoplasm; membrane; mitochondrion	cell communication; cell death; cell organization and biogenesis; metabolic process; regulation of biological process; response to stimulus	Pf06388	0.962623	0.642803	1.02427	0.663326
IPI00202283.1	26S proteasome non-ATPase regulatory subunit 13	19.95	5.8335	42.7902	1	6	protein binding	proteasome	reproduction	Pf01399	0.97303	0.741824	0.984842	0.812885
IPI00210120.2	Uncharacterized protein	6.12	5.75732	55.9247	1	2	receptor activity	extracellular	cell organization and biogenesis; regulation of biological process; response to stimulus	Pf00045; Pf01033	1.01011	0.907628	1.01011	0.853635
IPI00869978.1	3-hydroxybutyrate dehydrogenase type 2	46.67	6.56592	27.6602	1	11	catalytic activity; nucleotide binding		metabolic process	Pf00106; Pf01370; Pf03435	0.974596	0.757058	1.0261	0.640128
IPI00421874.4	Voltage-dependent anion-selective channel protein 1	83.39	8.54346	30.7366	6	17	nucleotide binding; protein binding; transporter activity	cytoplasm; membrane; mitochondrion	cell death; regulation of biological process; transport	Pf01459	0.948897	0.520087	1.02405	0.666205
IPI00556987.2	Homogentisate 1, 2-dioxygenase	45.62	7.09326	49.8675	3	16	catalytic activity		metabolic process	Pf04209	0.938403	0.434131	1.04231	0.453306
IPI00763872.1	RCG20683, isoform CRA_b	75	7.76709	23.9456	1	11	catalytic activity; protein binding	cytoplasm	metabolic process	Pf00043; Pf02798	0.933216	0.394549	1.03135	0.575859
IPI00208265.1	Serine/threonine-protein phosphatase PP1-alpha catalytic subunit	44.24	6.32861	37.4878	2	1	catalytic activity; metal ion binding; protein binding	cytoplasm; cytosol; nucleus; organelle lumen	cell division; development; metabolic process; regulation of biological process	Pf00149	0.953009	0.555734	1.02549	0.647811
IPI00763427.1	leucine rich repeat containing 47	2.07	8.23584	63.4916	1	1	catalytic activity; protein binding; RNA binding			Pf03483; Pf12799	0.991547	0.92518	0.995181	0.941859
IPI00372700.1	puromycin-sensitive aminopeptidase	14.13	5.77002	103.279	2	11	catalytic activity; metal ion binding		metabolic process; response to stimulus	Pf01433	0.986335	0.873069	0.97886	0.739705
IPI00358456.6	C-type lectin-related protein 11 (Fragment)	5.71	8.42627	23.8936	1	1				Pf00059	0.954413	0.56814	1.03401	0.544618
IPI00764950.1	ubiquinol-cytochrome c reductase complex 7.2kDa protein	37.5	9.12939	7.45685	1	2	catalytic activity; transporter activity	cytoplasm; mitochondrion	metabolic process	Pf05365	0.955003	0.573387	1.0047	0.930084
IPI00191442.1	PRA1 family protein 3	5.85	9.61279	21.5343	1	1	protein binding	cytoplasm; cytoskeleton; endoplasmic reticulum; membrane	regulation of biological process; transport	Pf03208	1.02573	0.781381	0.962423	0.549971
IPI00870631.2	Purine nucleoside phosphorylase	68.51	6.93213	32.281	3	13	catalytic activity	cytoplasm; cytoskeleton; extracellular; nucleus	metabolic process	Pf01048	1.01941	0.831728	0.992957	0.913976
IPI00214150.3	Uncharacterized protein	2.16	6.87354	161.446	3	2	catalytic activity; protein binding		metabolic process	Pf00102; Pf03097; Pf05667	0.956317	0.58514	1.03261	0.560952
IPI00367135.1	Selenocysteine lyase	32.18	6.60986	47.2262	1	12	catalytic activity	cytoplasm; cytosol	metabolic process	Pf00266	0.967814	0.691665	1.00352	0.94695
IPI00210115.2	Synaptosomal-associated protein	5.45	5.47803	29.0817	2	1	protein binding	cytoplasm; nucleus		Pf05739	1.00218	0.973572	0.985483	0.820815
IPI00370752.3	Omega-amidase NIT2	87.68	7.29834	30.6817	1	20	catalytic activity	cytoplasm; mitochondrion	metabolic process	Pf00795	0.918763	0.295375	1.06376	0.263987
IPI00201494.2	Erlin-2	30.97	5.74463	37.6864	2	8		cytoplasm; endoplasmic reticulum; membrane	metabolic process	Pf01145	0.98425	0.852287	0.947868	0.402728
IPI00189762.1	Threonine synthase-like 2	55.05	6.60986	54.1023	1	20	catalytic activity		metabolic process	Pf00291	0.965573	0.670436	1.00863	0.874467
IPI00371439.2	Uncharacterized protein	9.9	4.32275	11.109	1	1	receptor activity; signal transducer activity	membrane	cell communication; regulation of biological process; response to stimulus		0.985768	0.867414	0.998902	0.988502
IPI00363565.3	Lysyl-tRNA synthetase	7.37	6.0874	68.0836	3	2	catalytic activity; metal ion binding; nucleotide binding	cytoplasm	metabolic process	Pf00152; Pf00587; Pf01336	0.922663	0.320475	1.03898	0.488744
IPI00200507.1	Extracellular superoxide dismutase [Cu-Zn]	5.33	6.59521	26.6031	1	1	antioxidant activity; catalytic activity; metal ion binding	cytoplasm; extracellular; mitochondrion; nucleus	metabolic process; response to stimulus	Pf00080	1.02666	0.774089	0.962657	0.552523
IPI00563679.1	Uncharacterized protein	12.65	6.80029	91.2921	2	8	protein binding; transporter activity	cytoplasm; Golgi; membrane	transport	Pf01602; Pf02883	1.0149	0.86831	0.969179	0.625473
IPI00555310.1	Chaperone activity of bc1 complex-like, mitochondrial	2.93	6.45557	72.1797	10	1	catalytic activity; nucleotide binding	cytoplasm; mitochondrion	metabolic process	Pf03109	1.12359	0.216385	0.879722	0.0447786
IPI00208061.3	Sodium/potassium-transporting ATPase subunit beta-3	6.81	7.95752	31.8091	1	1	catalytic activity; transporter activity	cytoplasm; membrane	metabolic process; transport	Pf00287	0.989277	0.90246	0.99917	0.991847
IPI00199980.1	Proteasome subunit beta type-7	17.33	7.97217	29.9083	1	4	catalytic activity	cytoplasm; nucleus; proteasome	metabolic process	Pf00227; Pf12465	1.06172	0.521998	0.939013	0.32514
IPI00189074.3	Polyadenylate-binding protein 1	22.48	9.49561	70.6559	8	8	nucleotide binding; RNA binding	cytoplasm; nucleus; spliceosomal complex	metabolic process; regulation of biological process	Pf00076; Pf00658	0.968612	0.699283	1.00801	0.883194
IPI00200258.2	EH domain-containing protein 3	26.36	6.45557	60.7527	1	2	catalytic activity; metal ion binding; nucleotide binding; protein binding	cytoplasm; endosome; membrane	cell organization and biogenesis; metabolic process; transport	Pf00350; Pf01926; Pf12763	0.956208	0.584156	1.03383	0.546699
IPI00464794.1	Quinone oxidoreductase	32.83	8.22119	34.9531	1	8	catalytic activity; metal ion binding; nucleotide binding; RNA binding	cytoplasm; cytosol; Golgi	cell organization and biogenesis; metabolic process; response to stimulus	Pf00107; Pf08240	1.11698	0.240354	0.884746	0.0551833
IPI00231261.7	Mitochondrial 2-oxoglutarate/malate carrier protein	39.17	9.87646	34.2209	1	11	transporter activity	cytoplasm; membrane; mitochondrion	transport	Pf00153	0.960361	0.621887	1.02747	0.623098
IPI00209916.1	tRNA-splicing ligase RtcB homolog	28.12	7.2251	55.2139	1	13	catalytic activity; metal ion binding; nucleotide binding; protein binding	cytoplasm	metabolic process	Pf01139	0.968607	0.699228	1.01971	0.722612
IPI00210029.1	Peroxisomal 2,4-dienoyl-CoA reductase	41.44	8.25049	31.2723	1	10	catalytic activity; nucleotide binding	cytoplasm; membrane	metabolic process	Pf00106; Pf08659	0.977698	0.787435	1.01841	0.739898
IPI00363395.2	Ras-related protein Rap-1b	54.35	5.78271	20.7846	2	8	catalytic activity; nucleotide binding	cytoplasm; cytosol; membrane	cell communication; cell proliferation; metabolic process; regulation of biological process; response to stimulus	Pf00071; Pf08477	0.962762	0.644096	1.00707	0.896445
IPI00949654.1	Uncharacterized protein	2.01	7.31299	111.115	2	1				Pf07774	0.931398	0.381159	1.06174	0.278963
IPI00950542.1	Uncharacterized protein	20.75	5.021	44.6409	3	6	catalytic activity; nucleotide binding	cytoplasm	metabolic process; response to stimulus	Pf00004; Pf01078; Pf05496; Pf07724; Pf07728	1.02367	0.797717	0.963732	0.564293
IPI00208236.1	UPF0598 protein C8orf82 homolog	27.52	8.5874	24.3813	1	4	catalytic activity; metal ion binding		metabolic process		1.02686	0.772491	0.9704	0.639527
IPI00207657.1	Ubiquitin carboxyl-terminal hydrolase	15.73	5.0083	95.7183	2	10	catalytic activity; metal ion binding; protein binding		metabolic process; regulation of biological process	Pf00443; Pf00627; Pf02148	0.961822	0.635368	0.961336	0.538213
IPI00210495.1	UV excision repair protein RAD23 homolog B	16.14	4.83057	43.4698	3	4	DNA binding; protein binding	cytoplasm; nucleus; proteasome	cell organization and biogenesis; metabolic process; regulation of biological process; reproduction; response to stimulus	Pf00240; Pf00627; Pf09280; Pf11976	0.998472	0.994442	0.955737	0.479497
IPI00476086.2	Uncharacterized protein	46.44	4.99561	40.2752	1	14	catalytic activity; protein binding; transporter activity	cytoplasm; endosome; membrane	development; transport	Pf01992	0.991865	0.928362	0.986406	0.832249
IPI00194728.1	Integrin-linked protein kinase	16.15	8.07471	51.3399	1	5	catalytic activity; nucleotide binding; protein binding; signal transducer activity	cytoplasm; membrane	cell communication; cell death; cell differentiation; cell growth; cell organization and biogenesis; cell proliferation; cellular component movement; cellular homeostasis; development; metabolic process; regulation of biological process; response to stimulus	Pf00023; Pf00069; Pf07714; Pf12796	1.01718	0.849763	0.949261	0.415802
IPI00205076.1	Lon protease homolog, mitochondrial	28.21	6.59521	105.726	9	22	catalytic activity; DNA binding; nucleotide binding; RNA binding	cytoplasm; mitochondrion; organelle lumen	cell organization and biogenesis; metabolic process; response to stimulus	Pf00004; Pf00910; Pf02190; Pf05362; Pf05496; Pf07724; Pf07728; Pf08298	0.986089	0.870614	1.01116	0.83899
IPI00326412.4	Gamma-enolase	21.2	5.16064	47.1109	2	2	catalytic activity; metal ion binding; protein binding	cytoplasm; cytosol; membrane	metabolic process; response to stimulus	Pf00113; Pf03952	0.96548	0.66956	1.00876	0.872509
IPI00896772.1	splicing factor 3b, subunit 1	2.84	7.09326	145.738	1	3	DNA binding; receptor activity; signal transducer activity	nucleus	cell communication; metabolic process; regulation of biological process; reproduction; response to stimulus	Pf02161; Pf05109; Pf08920; Pf12815	0.998484	0.994566	1.0028	0.957219
IPI00950468.1	translocated promoter region	1.91	4.99561	267.144	2	3	catalytic activity; motor activity; nucleotide binding	cytoplasm; cytoskeleton; membrane; nucleus	metabolic process; transport	Pf01576; Pf02463; Pf03962; Pf04156; Pf05557; Pf07888; Pf07926; Pf08317; Pf09726; Pf10498; Pf12128	0.939767	0.444863	0.963266	0.55917
IPI00370804.6	transmembrane protein 92	3.87	6.27783	17.2308	2	1		membrane			0.910592	0.246862	1.08668	0.133346
IPI00567665.1	Uncharacterized protein	8.45	9.0708	38.3589	6	2		nucleus		Pf03020; Pf08198	0.967972	0.693178	0.981536	0.772244
IPI00208277.1	28 kDa heat- and acid-stable phosphoprotein	7.18	7.38623	20.5925	1	1	catalytic activity; protein binding		cell communication; cell proliferation; metabolic process; regulation of biological process; response to stimulus	Pf10252	0.908532	0.235501	1.08928	0.122545
IPI00421600.8	26S protease regulatory subunit 7	22.86	5.79541	48.5441	1	7	catalytic activity; nucleotide binding; protein binding	cytoplasm; mitochondrion; nucleus; proteasome	metabolic process; regulation of biological process	Pf00004; Pf00158; Pf06068; Pf07724; Pf07728	0.982426	0.834159	1.0153	0.781926
IPI00203690.5	4-trimethylaminobutyraldehyde dehydrogenase	62	7.18115	56.4326	2	23	catalytic activity		metabolic process	Pf00171	0.957254	0.593576	1.03111	0.578741
IPI00206977.1	Citrate synthase, mitochondrial	38.84	8.35303	51.8335	1	14	catalytic activity	cytoplasm; mitochondrion; organelle lumen	metabolic process	Pf00285	0.988002	0.889717	0.985762	0.824261
IPI00361781.4	Uncharacterized protein	12.62	7.88428	34.1471	1	3	catalytic activity		metabolic process	Pf01636; Pf03881	0.955714	0.57973	1.05409	0.340856
IPI00193777.1	Uncharacterized protein	20.99	6.34131	95.0614	2	14	protein binding; transporter activity	cytoplasm; endosome; membrane; vacuole	transport	Pf01496	0.971552	0.727519	1.01712	0.757244
IPI00213655.1	Heme oxygenase 2	11.43	5.49072	35.7397	2	3	catalytic activity; metal ion binding; protein binding	cytoplasm; endoplasmic reticulum; membrane	metabolic process; response to stimulus	Pf01126	0.984831	0.858074	1.01226	0.823733
IPI00212220.2	Protein disulfide-isomerase A4	20.53	5.12256	72.6747	1	8	catalytic activity; metal ion binding; protein binding	cytoplasm; endoplasmic reticulum; organelle lumen	cellular homeostasis; metabolic process; regulation of biological process	Pf00085; Pf01216	0.996571	0.975454	0.995357	0.944066
IPI00205223.1	Uncharacterized protein	12.39	4.93213	25.0985	3	2	RNA binding	cytoplasm; nucleus	metabolic process; regulation of biological process	Pf03399; Pf10075	0.997124	0.980982	0.995196	0.942042
IPI00188665.2	Arginyl-tRNA synthetase, cytoplasmic	16.82	7.04932	75.762	8	9	catalytic activity; nucleotide binding; RNA binding	cytoplasm; mitochondrion; nucleus	metabolic process	Pf00750; Pf03485; Pf05746	1.00386	0.959527	0.975633	0.700955
IPI00561192.1	Uncharacterized protein	2.06	6.68311	56.764	2	1	metal ion binding			Pf00412	0.907451	0.229683	1.09112	0.115357
IPI00365645.2	hypothetical protein LOC362769	11	6.68311	66.0141	1	5		cytoplasm; mitochondrion		Pf07286	1.0461	0.62815	0.939561	0.329664
IPI00364045.1	Uncharacterized protein	40.68	9.90576	13.5182	2	4		nucleus; spliceosomal complex		Pf01423	0.966035	0.674796	0.963525	0.562012
IPI00231783.5	L-lactate dehydrogenase B chain	73.95	6.04932	36.5891	2	19	catalytic activity; nucleotide binding; protein binding	cytoplasm; mitochondrion	metabolic process	Pf00056; Pf02866	1.02121	0.817253	0.994115	0.928489
IPI00231194.5	N(G),N(G)-dimethylarginine dimethylaminohydrolase 1	71.23	6.12549	31.4059	41	16	catalytic activity; metal ion binding	cytoplasm; mitochondrion	development; metabolic process; regulation of biological process	Pf02274	0.978309	0.793448	1.0247	0.657802
IPI00231638.6	Glutathione S-transferase alpha-1	74.32	8.79248	25.5906	7	4	catalytic activity; protein binding	cytoplasm	metabolic process	Pf00043; Pf02798	0.905636	0.220125	1.11712	0.0456176
IPI00211812.1	Coatomer subunit beta	13.96	5.96045	106.943	8	10	protein binding; structural molecule activity	cytoplasm; endoplasmic reticulum; Golgi; membrane	transport	Pf01602; Pf07718	1.02922	0.754138	0.982414	0.782999
IPI00210032.2	Phosphotriesterase-related protein	69.63	6.88818	39.12	1	17	catalytic activity; metal ion binding		metabolic process	Pf01026; Pf02126	0.962922	0.645585	1.02879	0.606811
IPI00476888.1	Uncharacterized protein	6.61	5.98584	24.2963	1	1	catalytic activity	cytoplasm; nucleus		Pf02230; Pf03959; Pf12695	0.993769	0.947421	1.01436	0.794722
IPI00371270.1	Uncharacterized protein	19.04	6.85889	43.6292	2	7				Pf00557	0.9574	0.594896	1.01934	0.727605
IPI00206882.2	Uncharacterized protein	6.65	4.60205	34.4697	1	1				Pf10199	0.948628	0.517796	1.0444	0.431826
IPI00373403.5	Adenosylhomocysteinase	18.15	7.23975	58.8715	6	2	catalytic activity		metabolic process; regulation of biological process; transport	Pf00670; Pf01262; Pf01488; Pf02254; Pf02826; Pf05221	1.02512	0.786237	0.994533	0.933724
IPI00209980.6	Mitochondrial-processing peptidase subunit beta	14.11	6.69775	54.2304	1	5	catalytic activity; metal ion binding	cytoplasm; membrane; mitochondrion; organelle lumen	cell organization and biogenesis; metabolic process; transport	Pf00675; Pf05193	0.977674	0.787197	0.979349	0.745629
IPI00373144.4	Sorting nexin-5	20.79	6.62451	46.7641	2	8	protein binding	cytoplasm; endosome; membrane	cell communication; transport	Pf00787; Pf09325	0.993699	0.946722	0.977117	0.7187
IPI00191103.2	NADH dehydrogenase [ubiquinone] 1 alpha subcomplex subunit 2	61.86	9.71533	10.8378	1	7		cytoplasm; membrane; mitochondrion	metabolic process; transport	Pf05047	0.994394	0.953677	1.00846	0.876761
IPI00370309.4	Uncharacterized protein	1.03	5.80811	212.127	1	1	catalytic activity; protein binding			Pf00400; Pf02138	0.964525	0.66057	1.02773	0.619847
IPI00358499.1	Carbonic anhydrase 5B, mitochondrial	16.72	7.15186	36.5745	1	4	catalytic activity; metal ion binding	cytoplasm; mitochondrion	metabolic process	Pf00194	1.0049	0.950868	1.0091	0.867736
IPI00555185.1	RAB10, member RAS oncogene family, isoform CRA_a	39	8.38232	22.5266	19	5	nucleotide binding	cytoplasm; nucleus	cell communication; regulation of biological process; response to stimulus; transport	Pf00025; Pf00071; Pf04670; Pf08477	1.00776	0.92709	0.994991	0.939478
IPI00201920.1	Fibroblast growth factor 3, isoform CRA_a	2.86	10.5649	27.1332	1	1	protein binding	cytoplasm; Golgi	cell communication; cell differentiation; cell proliferation; development; regulation of biological process; response to stimulus	Pf00167	0.972974	0.741286	1.0191	0.730752
IPI00331856.9	Carbonyl reductase [NADPH] 1	13	8.06006	30.5589	6	3	catalytic activity; nucleotide binding	cytoplasm; cytosol; membrane; nucleus	development; metabolic process; reproduction; response to stimulus	Pf00106; Pf08659	0.990065	0.910347	0.980444	0.758926
IPI00357924.1	Isocitrate dehydrogenase [NAD] subunit beta, mitochondrial	46.23	8.74854	42.3268	1	13	catalytic activity; metal ion binding; nucleotide binding	cytoplasm; mitochondrion; organelle lumen	metabolic process	Pf00180	0.975989	0.770671	1.00664	0.902555
IPI00197896.1	SPRY domain-containing protein 4	4.83	9.34912	23.2351	1	1	protein binding	cytoplasm; mitochondrion; nucleus		Pf00622	1.08178	0.40245	0.916651	0.173229
IPI00371462.3	Ubiquitin thioesterase OTUB1	17.71	4.94482	31.2504	1	4	catalytic activity; protein binding	cytoplasm	metabolic process; regulation of biological process; response to stimulus	Pf02338; Pf10275	0.972916	0.740723	1.02526	0.650745
IPI00208115.4	Synaptic vesicle glycoprotein 2A	2.16	5.56689	82.6079	1	1	protein binding; receptor activity; transporter activity	cytoplasm; endoplasmic reticulum; membrane	cellular homeostasis; transport	Pf00083; Pf07690	0.931274	0.380259	1.06502	0.255007
IPI00958258.1	Methionyl aminopeptidase 2-like isoform 2	11.14	6.354	48.7201	4	3	catalytic activity		metabolic process	Pf00557	0.88141	0.117595	0.987327	0.843687
IPI00206712.2	Inositol monophosphatase 1	23.83	5.2876	30.4914	1	5	catalytic activity; metal ion binding	cytoplasm	metabolic process; response to stimulus	Pf00459	1.14465	0.152287	0.892338	0.0745149
IPI00358441.1	NADH dehydrogenase [ubiquinone] 1 alpha subcomplex subunit 9, mitochondrial	53.58	9.81787	42.5323	1	18	catalytic activity; nucleotide binding	cytoplasm; membrane; mitochondrion; organelle lumen	metabolic process; transport	Pf01073; Pf01370; Pf05368	0.977617	0.786634	1.02604	0.64086
IPI00207252.1	L-asparaginase	5.71	7.88428	34.3886	11	1	catalytic activity	cytoplasm; cytoskeleton; nucleus	metabolic process	Pf01112	1.07107	0.463838	0.930035	0.256543
IPI00365217.1	UMP-CMP kinase	37.89	8.03076	25.8163	1	7	catalytic activity; nucleotide binding		metabolic process	Pf00406; Pf02223	1.0262	0.777737	1.00219	0.965996
IPI00201399.1	Delta-aminolevulinic acid dehydratase	53.03	6.78564	36.0084	2	10	catalytic activity; metal ion binding	cytoplasm; cytosol; extracellular	metabolic process; response to stimulus	Pf00490	0.987481	0.884514	1.00748	0.890689
IPI00198371.1	AP-2 complex subunit sigma	32.39	6.17627	17.0067	1	4	transporter activity	cytoplasm; Golgi; membrane	transport	Pf01217	0.922766	0.321152	1.01943	0.726298
IPI00209412.1	Cullin-3	5.34	8.48486	88.8754	1	4	protein binding	cytoplasm; Golgi; nucleus	cell communication; cell differentiation; cell division; cell organization and biogenesis; development; metabolic process; regulation of biological process; response to stimulus; transport	Pf00888; Pf10557	0.929616	0.368286	1.08556	0.138201
IPI00365545.1	Dihydrolipoyl dehydrogenase, mitochondrial	63.46	7.86963	54.0041	3	20	catalytic activity; nucleotide binding	cytoplasm; mitochondrion; organelle lumen; vacuole	cell differentiation; cellular homeostasis; development; metabolic process; regulation of biological process; reproduction	Pf00070; Pf00890; Pf01134; Pf01946; Pf02852; Pf03486; Pf07992; Pf12831	0.989135	0.901045	1.01302	0.813167
IPI00201190.2	Uncharacterized protein	8.93	6.37939	12.8966	2	1	protein binding			Pf00595	1.05163	0.589316	0.944098	0.368515
IPI00387868.2	Heat shock 70 kDa protein 4	45.6	5.21143	93.9971	2	29	nucleotide binding; protein binding	cytoplasm; cytosol; nucleus	cell death; cell organization and biogenesis; development; metabolic process; regulation of biological process; response to stimulus; transport	Pf00012; Pf06723	1.00986	0.909648	1.00167	0.9734
IPI00768104.1	early endosome antigen 1	7.23	5.87158	161.173	2	8	metal ion binding	membrane		Pf01363; Pf03961; Pf09726; Pf12128	1.00417	0.956929	0.995932	0.95127
IPI00370472.4	Uncharacterized protein	25.28	8.39697	145.684	3	16	catalytic activity; motor activity; nucleotide binding; protein binding	cytoplasm; cytoskeleton; Golgi; membrane	cell communication; cell differentiation; cell organization and biogenesis; development; regulation of biological process; response to stimulus; transport	Pf00063	1.0083	0.922573	0.986745	0.836451
IPI00921682.2	delta-1-pyrroline-5-carboxylate dehydrogenase, mitochondrial	63.35	8.07471	61.7886	4	31	catalytic activity	cytoplasm; mitochondrion; organelle lumen	metabolic process	Pf00171	0.965385	0.668665	1.02465	0.658509
IPI00191090.1	Biglycan	20.33	7.51807	41.6797	1	4	protein binding	cytoplasm; extracellular; membrane	metabolic process	Pf01462	1.09771	0.321671	0.929035	0.249542
IPI00230830.5	Eukaryotic translation initiation factor 2 subunit 1	3.81	5.08447	36.0854	1	1	protein binding; RNA binding	cytoplasm; nucleus	metabolic process; regulation of biological process; response to stimulus	Pf00575; Pf07541	0.99482	0.957934	1.01989	0.7203
IPI00363849.2	laminin, gamma 1	27.82	5.22412	177.273	1	37	catalytic activity; motor activity; structural molecule activity	chromosome; cytoplasm; cytoskeleton; extracellular; membrane; nucleus; organelle lumen	cell differentiation; cell organization and biogenesis; cellular component movement; development; reproduction	Pf00052; Pf00053; Pf00055; Pf01576; Pf05130; Pf05483; Pf05557; Pf05701; Pf06160; Pf08317; Pf09969	1.00274	0.968872	0.988936	0.863709
IPI00231303.4	ribose-phosphate pyrophosphokinase I -like	38.99	6.97607	34.7839	7	3	catalytic activity; metal ion binding		metabolic process	Pf00156	0.975391	0.764819	1.03604	0.521397
IPI00195619.3	Bis(5'-nucleosyl)-tetraphosphatase [asymmetrical]	34.69	5.52881	16.9186	2	3	catalytic activity; nucleotide binding			Pf00293	1.05151	0.590143	0.947098	0.395601
IPI00952004.1	Uncharacterized protein	44.24	7.1958	103.097	2	23	transporter activity	cytoplasm; membrane	transport	Pf01602; Pf02296; Pf02883	1.01419	0.874059	0.992517	0.908471
IPI00204532.3	Ubiquitin carboxyl-terminal hydrolase	6.99	5.5542	52.2602	2	3	catalytic activity; protein binding	membrane	metabolic process	Pf00443	0.980152	0.811626	1.01003	0.854813
IPI00198720.1	Isocitrate dehydrogenase [NAD] subunit alpha, mitochondrial	48.36	6.91748	39.588	1	17	catalytic activity; metal ion binding; nucleotide binding	cytoplasm; mitochondrion; organelle lumen	metabolic process	Pf00180	0.983075	0.840601	0.992505	0.908312
IPI00421364.1	Serine hydroxymethyltransferase	28.34	7.92822	75.3262	2	14	catalytic activity; protein binding	cytoplasm; cytosol; mitochondrion; nucleus	cell organization and biogenesis; metabolic process	Pf00464	0.990497	0.914671	1.02668	0.63294
IPI00213587.1	26S protease regulatory subunit 8	34.24	7.54736	45.5971	1	10	catalytic activity; nucleotide binding; protein binding	cytoplasm; nucleus; organelle lumen; proteasome	metabolic process; regulation of biological process; reproduction; response to stimulus	Pf00004; Pf01057; Pf01078; Pf05496; Pf06068; Pf06414; Pf07724; Pf07726; Pf07728	0.983125	0.841099	0.997538	0.971401
IPI00870489.2	sorting nexin 2	25.63	5.12256	58.4947	1	12	protein binding; transporter activity	cytoplasm; endosome; membrane	cell communication; transport	Pf00787; Pf03700; Pf05667; Pf09325; Pf10456	1.01821	0.841389	0.959825	0.522056
IPI00194324.2	Pyruvate dehydrogenase E1 component subunit beta, mitochondrial	42.06	6.65381	38.957	1	12	catalytic activity	cytoplasm; mitochondrion; organelle lumen	metabolic process	Pf02779; Pf02780	0.958947	0.60894	1.02157	0.69816
IPI00869818.1	Uncharacterized protein	10.72	7.07861	86.1064	2	4	metal ion binding	cytoplasm; Golgi; membrane	transport	Pf00626; Pf04810; Pf04811; Pf04815; Pf08033	0.974659	0.757673	0.990633	0.884894
IPI00205883.1	Uncharacterized protein	4.05	9.14404	25.8154	2	1		cytoplasm		Pf07798	0.989204	0.901735	1.00508	0.924625
IPI00370815.4	Uncharacterized protein	43.43	5.5415	59.5505	1	20	nucleotide binding; protein binding	cytoplasm	metabolic process	Pf00118	0.977613	0.786602	1.00595	0.912318
IPI00951364.1	Uncharacterized protein	1.85	8.11865	59.0556	2	1	transporter activity	membrane	transport	Pf00474	0.88696	0.137137	1.12138	0.0386999
IPI00210871.1	Mitochondrial import inner membrane translocase subunit Tim8 B	26.51	5.12256	9.28052	1	2	metal ion binding	cytoplasm; membrane; mitochondrion	cell organization and biogenesis; transport	Pf02953	0.991961	0.929318	1.00271	0.958592
IPI00364304.2	Xaa-Pro dipeptidase	35.57	5.94775	54.7149	1	15	catalytic activity; metal ion binding		metabolic process	Pf00557; Pf05195	0.987253	0.882237	1.0159	0.773742
IPI00365734.2	Aldehyde dehydrogenase family 16 member A1	19.2	6.15088	85.3607	1	9	catalytic activity		metabolic process	Pf00171; Pf07368	0.966446	0.678679	1.01775	0.74883
IPI00949495.1	Vacuolar protein sorting-associated protein 26A	15.9	6.56592	38.0907	3	4		cytoplasm; endosome; membrane	transport	Pf03643	1.01107	0.899715	0.974675	0.689576
IPI00230981.1	Protein VAC14 homolog	3.45	6.12549	88.0116	7	2		cytoplasm; endoplasmic reticulum; endosome; membrane		Pf11916; Pf12755	1.17749	0.0837885	0.845167	0.00841161
IPI00765231.1	probable carboxypeptidase PM20D1	28.03	6.94678	55.6651	1	9	catalytic activity		metabolic process	Pf01546; Pf07687	0.95971	0.615921	1.01582	0.774826
IPI00212658.4	Guanine nucleotide-binding protein G(I)/G(S)/G(T) subunit beta-2	40.88	5.99854	37.3071	4	4	protein binding; signal transducer activity	cytoplasm	cell communication; regulation of biological process; response to stimulus	Pf00400	1.01763	0.846148	0.988855	0.862702
IPI00207110.1	Acyl-coenzyme A thioesterase 8	8.44	7.62061	35.9803	2	2	catalytic activity; protein binding	cytoplasm; mitochondrion; organelle lumen	cell organization and biogenesis; metabolic process	Pf02551	1.01731	0.848679	0.967735	0.609007
IPI00515833.1	Isoform 2 of Protein transport protein Sec31A	18.56	7.51807	116.806	4	14	protein binding			Pf12931	0.965284	0.667713	1.00677	0.900642
IPI00210760.5	Taperin	2.39	6.20166	80.2227	1	1	protein binding				0.849613	0.0429709	1.17158	0.00428265
IPI00476458.6	Glutathione peroxidase	42.98	8.04541	25.546	23	9	antioxidant activity; catalytic activity		metabolic process; response to stimulus	Pf00255	1.05382	0.574309	0.929101	0.250002
IPI00204831.1	Mitochondrial import inner membrane translocase subunit Tim8 A	49.48	5.16064	11.0353	3	4	metal ion binding; protein binding	cytoplasm; membrane; mitochondrion	cell organization and biogenesis; transport	Pf02953	0.996481	0.974553	1.01642	0.766658
IPI00388782.3	Uncharacterized protein (Fragment)	5.65	6.63916	112.231	2	4	metal ion binding	cytoplasm; membrane	transport	Pf00626; Pf04810; Pf04811; Pf04815; Pf08033	1.06538	0.498695	0.944495	0.372042
IPI00205332.4	Electron transfer flavoprotein subunit alpha, mitochondrial	75.98	8.38232	34.9295	1	21		cytoplasm; mitochondrion; organelle lumen	metabolic process; transport	Pf00766; Pf01012	0.952326	0.549742	1.04463	0.429573
IPI00366293.3	Thiosulfate sulfurtransferase	56.57	7.85498	33.3858	9	17	catalytic activity; RNA binding	cytoplasm; membrane; mitochondrion; organelle lumen	cell organization and biogenesis; transport	Pf00581	0.961799	0.635157	1.04089	0.468278
IPI00202725.1	40S ribosomal protein S21	39.76	8.51416	9.12154	4	3	structural molecule activity	cytoplasm; cytosol; ribosome	metabolic process	Pf01249	1.00292	0.967411	0.992672	0.910412
IPI00767837.1	Programmed cell death 6-interacting protein	18.79	6.52197	96.5705	1	13	protein binding	cytoplasm; cytoskeleton; cytosol	cell death; cell division; transport	Pf03097	1.01686	0.852322	0.978908	0.740282
IPI00213013.1	Stress-induced-phosphoprotein 1	32.78	6.80029	62.5304	1	16	protein binding	cytoplasm; nucleus		Pf00515	1.02893	0.756354	0.978873	0.739857
IPI00367829.4	Uncharacterized protein	6.7	6.90283	145.164	4	7		cytoplasm	cell organization and biogenesis	Pf05994; Pf07159	1.01065	0.903173	0.963684	0.563757
IPI01007599.1	Uncharacterized protein	7.63	8.49951	42.1164	2	2	DNA binding	cytoplasm; mitochondrion	cell organization and biogenesis	Pf04379; Pf08755	0.89825	0.184013	1.10863	0.0626875
IPI00206703.1	Ras-related protein Ral-B	19.42	6.62451	23.3029	1	2	catalytic activity; nucleotide binding	cytoplasm; cytosol; membrane	cell communication; cell death; cell division; cell organization and biogenesis; metabolic process; regulation of biological process; response to stimulus; transport	Pf00025; Pf00071; Pf08477	0.950349	0.532561	1.05281	0.35212
IPI00365278.1	Secernin 3	5.74	6.06201	47.739	1	2	catalytic activity		metabolic process	Pf03577	0.834833	0.024881	1.1656	0.00570373
IPI00767290.2	Uncharacterized protein	10.68	9.39307	64.746	4	4	metal ion binding; nucleotide binding			Pf00076; Pf00641	1.10261	0.299331	0.903412	0.111826
IPI00368902.5	RPLP0 protein-like	20.63	7.41553	34.0868	1	1	structural molecule activity	cytoplasm; ribosome	metabolic process	Pf00428; Pf00466	1.22062	0.0350671	0.816093	0.00145244
IPI00923130.1	Isoform 1 of Vacuolar protein sorting-associated protein 29	49.45	6.78564	20.4556	3	9	catalytic activity; metal ion binding	cytoplasm; endosome; membrane	transport	Pf00149; Pf12850	0.99643	0.974037	0.974308	0.685235
IPI00197993.3	Mannose-1-phosphate guanyltransferase alpha	3.81	7.40088	46.1621	1	1	catalytic activity; nucleotide binding	cytoplasm; cytosol	metabolic process	Pf00132; Pf00483; Pf12804	1.09693	0.325348	0.908207	0.131806
IPI00764444.1	isochorismatase domain containing 2-like isoform 2	34.93	8.85107	22.9143	1	4	catalytic activity		metabolic process	Pf00857	0.964746	0.662648	1.04134	0.463448
IPI00779878.1	Uncharacterized protein	11.43	7.63525	34.4313	3	2		membrane	transport	Pf04144	1.0352	0.708274	0.962434	0.550093
IPI00364621.2	Uncharacterized protein	29.82	7.6499	54.1258	3	12	metal ion binding; protein binding	cytoplasm; cytoskeleton; vacuole	cell division; response to stimulus; transport	Pf00191	1.01443	0.872127	0.973004	0.66986
IPI00194567.6	Transcription intermediary factor 1-beta	3.83	5.77002	88.8995	1	2	catalytic activity; DNA binding; metal ion binding; protein binding	nucleus	cell differentiation; cell organization and biogenesis; development; metabolic process; regulation of biological process	Pf00628; Pf00643	1.02525	0.785182	0.983566	0.797154
IPI00208286.1	Ubiquitin carboxyl-terminal hydrolase isozyme L3	10.87	5.10986	26.107	2	2	catalytic activity; protein binding	cytoplasm; mitochondrion; nucleus	metabolic process	Pf01088	1.05267	0.582139	0.946835	0.393184
IPI00371263.1	Uncharacterized protein	4.79	9.29053	17.9556	1	1	metal ion binding; protein binding; structural molecule activity	cytoplasm; cytosol; mitochondrion	cell organization and biogenesis	Pf01592	1.00261	0.969989	0.994142	0.928825
IPI00231106.5	3-mercaptopyruvate sulfurtransferase	56.23	6.31592	32.9194	1	13	catalytic activity	cytoplasm; membrane; mitochondrion		Pf00581	0.95002	0.52972	1.03929	0.485439
IPI00555287.3	Non-erythroid spectrin beta	56.92	5.59229	273.893	22	111	protein binding; structural molecule activity	cytoplasm; cytoskeleton		Pf00169; Pf00307; Pf00435; Pf11971; Pf12128	1.00291	0.967476	0.993838	0.925012
IPI00777019.2	Isoform 2 of Microtubule-associated protein 4	10.68	4.57666	102.777	7	7	protein binding			Pf00418	1.07061	0.466601	0.936094	0.301712
IPI00391544.2	Ester hydrolase C11orf54 homolog	51.43	6.62451	34.9704	1	12	catalytic activity; metal ion binding	nucleus		Pf08925	0.945756	0.493572	1.04464	0.429494
IPI00679201.2	Mitochondrial import inner membrane translocase subunit Tim9	21.35	7.21045	10.3691	1	2	metal ion binding; protein binding; transporter activity	cytoplasm; membrane; mitochondrion	cell organization and biogenesis; transport	Pf02953	0.98799	0.889595	0.998121	0.97871
IPI00372786.6	Isoform 1 of Nidogen-2	12.61	5.46533	152.88	2	12	metal ion binding; protein binding	cell surface; extracellular; membrane		Pf00058; Pf00086; Pf06119; Pf06247; Pf07474; Pf07645; Pf08450; Pf12662; Pf12947	1.00463	0.953097	1.0002	0.994527
IPI00231136.5	Uncharacterized protein	22.71	5.46533	136.952	2	21	metal ion binding; protein binding	cell surface; extracellular; membrane	cell organization and biogenesis; development; regulation of biological process	Pf00058; Pf00086; Pf06119; Pf06247; Pf07474; Pf07645; Pf12662; Pf12947	1.02817	0.762294	0.9736	0.676871
IPI00208917.4	Alpha-aminoadipic semialdehyde dehydrogenase	65.49	7.86963	58.7114	1	27	catalytic activity	cytoplasm; cytosol; mitochondrion; nucleus	metabolic process	Pf00171	0.986153	0.871254	1.0198	0.721393
IPI00195123.1	ATP synthase subunit O, mitochondrial	67.61	10.0229	23.3828	1	13	protein binding; transporter activity	cytoplasm; membrane; mitochondrion	metabolic process; transport	Pf00213	0.975585	0.766714	1.02244	0.686845
IPI00393867.4	Myosin-Ic	15.71	9.39307	119.737	6	11	catalytic activity; motor activity; nucleotide binding; protein binding	cytoplasm; cytoskeleton; membrane; nucleus	transport	Pf00063; Pf06017	1.03712	0.693826	0.961561	0.540636
IPI00203528.1	Stomatin-like protein 2	42.21	8.63135	38.3902	2	9		cytoplasm; cytoskeleton; membrane; mitochondrion; nucleus		Pf01145	1.00992	0.909175	0.963034	0.556637
IPI00202971.1	Uncharacterized protein	14.06	8.20654	33.9934	1	3	catalytic activity; nucleotide binding	cytoplasm; endoplasmic reticulum; membrane; mitochondrion	metabolic process	Pf00106; Pf08659	0.943345	0.473667	1.05602	0.324458
IPI00395281.1	Electron transfer flavoprotein-ubiquinone oxidoreductase, mitochondrial	44.48	7.56201	68.1547	2	22	catalytic activity; metal ion binding	cytoplasm; membrane; mitochondrion	metabolic process; response to stimulus; transport	Pf00890; Pf01266; Pf01494; Pf01946; Pf03486; Pf05187; Pf05834; Pf07992; Pf12831	0.947606	0.509117	1.01446	0.793411
IPI00214262.1	NSFL1 cofactor p47	27.03	5.14795	40.6554	3	7	protein binding	chromosome; cytoplasm; cytosol; Golgi; nucleus	cell organization and biogenesis	Pf00789; Pf08059	1.05112	0.592817	0.962045	0.545867
IPI00471835.1	Heat shock protein 105 kDa	15.62	5.5542	96.3574	2	9	nucleotide binding; protein binding	cytoplasm; cytoskeleton; nucleus	metabolic process; response to stimulus	Pf00012	1.00976	0.91048	0.990396	0.881931
IPI00948281.1	Uncharacterized protein (Fragment)	0.99	9.34912	68.2647	4	1	catalytic activity	membrane	metabolic process	Pf03133	0.943618	0.475899	1.05781	0.309713
IPI00767801.2	Ferrochelatase (Fragment)	7.47	8.5874	43.7253	5	2	catalytic activity	cytoplasm; mitochondrion	metabolic process; response to stimulus	Pf00762	0.940232	0.448561	1.06164	0.279708
IPI00214517.3	Myoglobin	20.78	8.104	17.146	1	2	metal ion binding; transporter activity		cell differentiation; development; response to stimulus; transport	Pf00042	1.01702	0.851083	0.971236	0.64921
IPI00327202.8	Aquaporin-1	19.33	7.82568	28.8383	1	5	protein binding; transporter activity	cytoplasm; extracellular; membrane; nucleus	cell communication; cell death; cell organization and biogenesis; cell proliferation; cellular component movement; cellular homeostasis; development; metabolic process; regulation of biological process; response to stimulus; transport	Pf00230	0.971204	0.724164	1.05063	0.371763
IPI00205566.1	Calponin-3	23.33	5.71924	36.4118	3	7	protein binding	cytoskeleton	cell organization and biogenesis; metabolic process; regulation of biological process	Pf00307; Pf00402	1.00847	0.921189	1.00774	0.886983
IPI00357923.3	Uncharacterized protein	6.97	9.01221	65.3586	1	3	RNA binding			Pf01798; Pf08060; Pf08156	1.00693	0.933918	0.982323	0.781887
IPI00359003.5	Uncharacterized protein	1.02	5.42725	830.653	6	4	metal ion binding; protein binding	cytoskeleton; membrane	regulation of biological process	Pf00307; Pf00435; Pf00681; Pf02187; Pf02463; Pf12128	0.919381	0.299269	1.03512	0.531831
IPI00200195.2	Putative phospholipase B-like 2	5.13	6.69775	65.4139	1	2	catalytic activity	cytoplasm; organelle lumen; vacuole	metabolic process	Pf04916	1.11158	0.261405	0.929109	0.250058
IPI00210524.1	Uncharacterized protein	34.36	6.94678	40.3672	1	10		cytoplasm; membrane		Pf03388	1.00828	0.922717	1.01296	0.814027
IPI00411230.3	Glutathione S-transferase Mu 2	56.42	7.38623	25.686	5	11	catalytic activity; protein binding	cytoplasm; membrane	metabolic process; response to stimulus	Pf00043; Pf02798	1.00244	0.971409	0.992197	0.904463
IPI00191794.2	Non-histone chromosomal protein HMG-17	22.22	9.87646	9.35997	2	2	DNA binding	chromosome; cytoplasm; nucleus			0.935356	0.410631	0.97952	0.7477
IPI00364925.3	Probable 2-oxoglutarate dehydrogenase E1 component DHKTD1, mitochondrial	39.46	7.03467	102.576	4	23	catalytic activity	cytoplasm; mitochondrion	metabolic process	Pf00676; Pf02779	0.960086	0.61936	1.05321	0.348547
IPI00358845.4	Uncharacterized protein	43.64	7.92822	30.0856	1	8		cytoplasm; mitochondrion		Pf01168	0.989115	0.900845	0.991255	0.892674
IPI00230870.1	Isoform Non-brain of Clathrin light chain A	27.98	4.50049	23.5514	5	6	structural molecule activity	cytoplasm; Golgi; membrane	transport	Pf01086	1.00965	0.911424	0.988748	0.861366
IPI00369029.2	Uncharacterized protein	0.84	8.1333	81.2913	1	1	catalytic activity	membrane; nucleus	cell communication; cell differentiation; development; metabolic process; regulation of biological process; response to stimulus	Pf01055; Pf02065	1.03108	0.739727	0.968946	0.622804
IPI00394395.4	Uncharacterized protein	2.6	6.45557	54.6834	1	1	catalytic activity; metal ion binding			Pf01223	1.0861	0.379299	0.919894	0.191374
IPI00360056.1	Aldose 1-epimerase	32.46	6.65381	37.8692	1	9	catalytic activity	cytoplasm	metabolic process	Pf01263	0.986231	0.872031	1.01169	0.831651
IPI00363900.3	Uncharacterized protein	5.56	6.72705	25.0746	5	1	catalytic activity		metabolic process	Pf03637	0.961853	0.635655	1.03893	0.489361
IPI00947676.1	Uncharacterized protein	23.64	9.26123	19.4501	2	2		membrane	transport		1.10067	0.308054	0.99157	0.896611
IPI00364262.4	glycyl-tRNA synthetase	15.93	6.56592	81.7407	2	8	catalytic activity; nucleotide binding	cytoplasm	metabolic process	Pf00458; Pf00587; Pf03129	1.04264	0.653049	1.00885	0.871346
IPI00555166.1	Uncharacterized protein	42.82	8.32373	46.9322	2	11	catalytic activity; nucleotide binding	cytoplasm; mitochondrion	metabolic process	Pf00217; Pf02807	1.00099	0.983538	0.980536	0.760053
IPI00368347.2	Ubiquitin-like modifier-activating enzyme 1	25.8	5.56689	117.713	2	19	catalytic activity; nucleotide binding		metabolic process	Pf00899; Pf02134; Pf09358; Pf10585	1.02256	0.806496	0.976518	0.711527
IPI00231369.5	Isoform SERCA2A of Sarcoplasmic/endoplasmic reticulum calcium ATPase 2	24.37	5.36377	109.61	8	21	catalytic activity; metal ion binding; nucleotide binding; transporter activity	membrane	metabolic process; transport	Pf00122; Pf00689; Pf00690; Pf00702; Pf08282; Pf12710	0.992175	0.931465	1.00274	0.958055
IPI00230838.5	ATP synthase subunit d, mitochondrial	83.23	6.59521	18.7516	4	11	transporter activity	cytoplasm; membrane; mitochondrion	metabolic process; transport	Pf05873	0.991359	0.92329	1.01509	0.784787
IPI00951047.1	Uncharacterized protein	1.74	7.6499	81.4562	8	1	protein binding	cytoplasm; membrane	cell communication; regulation of biological process; response to stimulus	Pf00620; Pf03114	1.02313	0.801987	0.977148	0.719077
IPI01016531.1	Uncharacterized protein	6.9	7.92822	58.2066	3	3	catalytic activity; metal ion binding	membrane	metabolic process	Pf00675; Pf05193	0.970589	0.718238	1.03498	0.533487
IPI00209905.1	GTP-binding protein SAR1b	29.8	6.11279	22.3955	19	3	metal ion binding; nucleotide binding; signal transducer activity	cytoplasm; endoplasmic reticulum; Golgi; membrane	cell communication; regulation of biological process; response to stimulus; transport	Pf00025; Pf00503; Pf01926; Pf08477; Pf09439	0.989711	0.906802	0.988164	0.854091
IPI00210965.3	ribosomal protein S27-like	16.96	9.56885	12.5015	1	1	structural molecule activity	cytoplasm; ribosome	metabolic process	Pf01667	0.89031	0.150029	1.12312	0.0361349
IPI00211795.3	Gamma-glutamylaminecyclotransferase	8.72	6.50732	16.9142	1	1	catalytic activity		metabolic process	Pf06094	1.04423	0.641569	0.95758	0.498465
IPI00367393.2	Uncharacterized protein	13.39	8.48486	50.7005	1	5	catalytic activity	cytoplasm; membrane; mitochondrion	metabolic process	Pf01266	1.02313	0.801969	0.964742	0.575439
IPI00558582.2	20-alpha-hydroxysteroid dehydrogenase-like	40.25	7.12256	37.0119	2	9	catalytic activity		metabolic process	Pf00248	0.984481	0.854593	1.00906	0.868317
IPI00202717.1	Tartrate-resistant acid phosphatase type 5	5.81	8.39697	36.7025	1	1	catalytic activity; metal ion binding	cytoplasm; extracellular; membrane; vacuole	cell differentiation; cellular component movement; development; regulation of biological process; response to stimulus	Pf00149	1.00139	0.980165	0.998916	0.988668
IPI00199655.1	Uncharacterized protein	3.13	4.90674	25.0937	4	1			transport	Pf03357	1.01377	0.877569	0.986799	0.83712
IPI00464815.11	Alpha-enolase	81.8	6.56592	47.0982	25	9	catalytic activity; metal ion binding; protein binding	cell surface; cytoplasm; cytosol; membrane	metabolic process	Pf00113; Pf03952	0.999159	0.998902	1.00759	0.889133
IPI00369531.2	Uncharacterized protein	7.38	6.55127	34.1706	1	2		cytoplasm; mitochondrion; nucleus; organelle lumen	cell organization and biogenesis	Pf07542	1.06043	0.530337	0.943399	0.362367
IPI00558327.2	splicing factor 1 isoform 2	3.83	9.49561	59.6609	2	1	metal ion binding; RNA binding			Pf00013	1.11455	0.249642	0.908885	0.134832
IPI00324912.6	Cytochrome P450 2E1	5.07	8.39697	56.5907	1	1	catalytic activity; metal ion binding; nucleotide binding	cytoplasm; endoplasmic reticulum; Golgi; membrane; mitochondrion	metabolic process; response to stimulus	Pf00067	0.947168	0.505414	0.980985	0.765522
IPI00200481.1	NADH-ubiquinone oxidoreductase chain 3	13.04	4.43701	13.0619	2	1	catalytic activity	cytoplasm; membrane; mitochondrion	metabolic process; response to stimulus; transport	Pf00507	1.0107	0.902709	1.03407	0.543882
IPI00358033.1	NADH-ubiquinone oxidoreductase 75 kDa subunit, mitochondrial	63.41	5.89697	79.3616	1	34	catalytic activity; metal ion binding	cytoplasm; membrane; mitochondrion	cell death; cellular homeostasis; metabolic process; transport	Pf00111; Pf00384; Pf09326; Pf10588	0.981944	0.829376	1.02891	0.605266
IPI00371236.3	Elongation factor Tu, mitochondrial	60.62	7.56201	49.491	4	23	catalytic activity; nucleotide binding; RNA binding	cytoplasm; mitochondrion	metabolic process	Pf00009; Pf03143; Pf03144	1.0055	0.945815	1.00939	0.863718
IPI00949465.1	Uncharacterized protein (Fragment)	3.85	6.93213	56.7286	4	2	transporter activity	membrane	transport	Pf00083; Pf01770; Pf07690	0.97738	0.784313	0.995547	0.946446
IPI00389231.1	Uncharacterized protein	44.83	9.21729	13.0317	2	4				Pf10276	0.990479	0.914485	1.03963	0.481724
IPI00373426.2	Uncharacterized protein	1.26	7.56201	100.527	1	1	catalytic activity			Pf00685; Pf12062	1.08492	0.385568	0.922811	0.208801
IPI00464791.5	Aminoacylase-1A	78.19	6.48096	45.7751	4	25	catalytic activity; metal ion binding	cytoplasm	metabolic process	Pf01546; Pf07687	0.914503	0.269392	1.09626	0.0970698
IPI00949398.1	Uncharacterized protein	3.57	6.7124	51.1449	2	1	catalytic activity; nucleotide binding	cytoplasm; cytosol; membrane	metabolic process	Pf00365	0.980433	0.814405	1.01697	0.759249
IPI00766649.1	Uncharacterized protein	36.48	6.88818	28.1527	2	7				Pf10036	0.995095	0.960687	1.00923	0.865913
IPI00368225.2	Transmembrane protein 135	2.84	9.51025	52.3242	1	1		cytoplasm; membrane	cell organization and biogenesis	Pf02466	0.975058	0.761562	1.02697	0.629226
IPI00870112.1	Dihydropyrimidinase-related protein 2	34.97	6.37939	62.2386	3	13	catalytic activity; protein binding	cytoplasm; cytosol; mitochondrion	cell communication; cell differentiation; cell growth; cell organization and biogenesis; development; metabolic process; regulation of biological process; response to stimulus; transport	Pf01979; Pf07969	0.997755	0.987285	0.98812	0.853546
IPI00366221.1	Ras-related protein Rab-21	19.73	7.94287	24.1482	1	4	catalytic activity; nucleotide binding	cytoplasm; endoplasmic reticulum; endosome; Golgi; membrane	cell communication; metabolic process; regulation of biological process; response to stimulus; transport	Pf00025; Pf00071; Pf08477	1.03906	0.679379	0.975188	0.695662
IPI00231426.6	Phosphoglycerate kinase 1	84.89	7.89893	44.51	12	31	catalytic activity; nucleotide binding	cytoplasm; cytosol	metabolic process	Pf00162	1.01374	0.8778	0.995006	0.939664
IPI00358059.2	Uncharacterized protein	43.58	7.25439	52.5219	1	15	catalytic activity; metal ion binding		metabolic process	Pf02127	1.02626	0.777246	0.970836	0.644573
IPI00373109.3	Uncharacterized protein	12.73	10.1694	12.5018	1	1	RNA binding	cytoplasm	metabolic process; regulation of biological process; response to stimulus; transport	Pf02290	1.06824	0.481021	0.937487	0.312764
IPI00395267.1	Phosphoenolpyruvate carboxykinase, cytosolic [GTP]	71.22	6.49365	69.371	1	33	catalytic activity; metal ion binding; nucleotide binding	cytoplasm; cytosol; nucleus	metabolic process; response to stimulus	Pf00821	1.06145	0.523735	0.943137	0.360072
IPI00231341.8	Protein transport protein Sec61 subunit alpha isoform 1	2.31	8.06006	52.2305	1	1	transporter activity	cytoplasm; endoplasmic reticulum; membrane	defense response; response to stimulus; transport	Pf00344; Pf10559	0.972012	0.731966	1.03043	0.586891
IPI00779098.1	Uncharacterized protein (Fragment)	4.72	6.78564	25.223	1	1	nucleotide binding	cytoplasm	metabolic process	Pf00118	1.0708	0.465449	0.935486	0.296968
IPI00231745.8	Fructose-1,6-bisphosphatase 1	77.96	5.77002	39.5841	2	25	catalytic activity; metal ion binding; nucleotide binding	cytoplasm; cytosol	cell communication; cell growth; cell organization and biogenesis; metabolic process; regulation of biological process; response to stimulus	Pf00316; Pf00459	0.975157	0.762535	1.04652	0.410738
IPI00193894.5	Uncharacterized protein	21.23	5.43994	197.196	9	1	catalytic activity	membrane	metabolic process	Pf00088; Pf01055	0.980598	0.816041	1.00905	0.868473
IPI00562525.2	Uncharacterized protein	2.57	8.86572	90.9845	3	1	catalytic activity; protein binding		cell organization and biogenesis; metabolic process	Pf00856	0.96814	0.694774	1.03501	0.533085
IPI00206254.4	Gamma-glutamyltranspeptidase 1	38.38	7.57666	61.5707	1	22	catalytic activity	extracellular; membrane	metabolic process; response to stimulus	Pf01019	0.916406	0.280812	1.07044	0.21882
IPI00212767.1	Anionic trypsin-1	8.13	4.89404	25.9427	1	1	catalytic activity; metal ion binding	extracellular	metabolic process; response to stimulus	Pf00089	1.07427	0.444886	0.946088	0.386364
IPI00766407.1	rCG61777-like	1.89	7.03467	94.3505	3	1				Pf10205; Pf10212	1.06019	0.531904	0.945667	0.382542
IPI00471759.1	Regulator of microtubule dynamics protein 3	9.13	5.021	52.28	1	2	protein binding	cytoplasm; cytoskeleton; membrane; mitochondrion; nucleus	cell death; cell differentiation; cellular homeostasis		1.02221	0.80932	1.20292	0.000861809
IPI00187967.1	Uncharacterized protein	15.87	8.60205	21.1712	1	2	protein binding	cytoplasm	cell organization and biogenesis; regulation of biological process; transport		0.92743	0.352841	1.03226	0.565109
IPI00362395.5	S-formylglutathione hydrolase	40.78	6.90283	31.3434	1	7	catalytic activity	cytoplasm; Golgi; nucleus	metabolic process	Pf00326; Pf00756; Pf05448; Pf12695; Pf12697	0.965601	0.670694	1.03112	0.578639
IPI00471647.1	NADH dehydrogenase [ubiquinone] iron-sulfur protein 2, mitochondrial	37.37	6.99072	52.5276	4	13	catalytic activity; metal ion binding; nucleotide binding	cytoplasm; membrane; mitochondrion	metabolic process; transport	Pf00346	0.978773	0.798019	1.01151	0.834113
IPI00195803.1	UDP-glucose 6-dehydrogenase	48.07	7.54736	54.8573	2	18	catalytic activity; nucleotide binding	cytoplasm; cytosol	development; metabolic process	Pf00984; Pf01210; Pf03720; Pf03721	1.02988	0.748964	0.973912	0.680553
IPI00201021.4	5-nucleotidase, cytosolic II-like	9.9	6.7417	67.7179	1	4		membrane		Pf05761	1.05328	0.577979	0.996045	0.952691
IPI00400575.2	1,2-dihydroxy-3-keto-5-methylthiopentene dioxygenase	19.55	5.35107	21.4476	1	3	catalytic activity; metal ion binding	cytoplasm; Golgi; membrane; nucleus	metabolic process; regulation of biological process	Pf02311; Pf03079; Pf07883	1.0396	0.675366	0.968291	0.61533
IPI00655289.2	Uncharacterized protein	18.52	5.18604	111.222	7	10	nucleotide binding			Pf00012	1.03849	0.683622	0.979834	0.751509
IPI00206193.1	Four and a half LIM domains protein 2	8.6	7.29834	32.0645	1	2	metal ion binding; protein binding	cytoplasm; cytoskeleton; membrane; nucleus	cell death; cell differentiation; development; metabolic process; regulation of biological process; response to stimulus	Pf00412	1.0631	0.513139	0.943712	0.365109
IPI00194404.5	Nucleoside diphosphate kinase A	62.5	6.32861	17.1818	1	3	catalytic activity; DNA binding; metal ion binding; nucleotide binding; protein binding	cytoplasm; cytoskeleton; cytosol; mitochondrion; nucleus	cell differentiation; cell organization and biogenesis; cell proliferation; cellular homeostasis; development; metabolic process; regulation of biological process; reproduction; response to stimulus; transport	Pf00334	0.980003	0.81016	1.00932	0.864657
IPI00327630.1	Cytoplasmic dynein 1 heavy chain 1	15.74	6.45557	531.916	2	57	catalytic activity; motor activity; nucleotide binding; protein binding	cytoplasm; cytoskeleton	cell organization and biogenesis; cellular component movement; metabolic process; transport	Pf03028; Pf04156; Pf07246; Pf07728; Pf08385; Pf08393; Pf12774; Pf12775; Pf12777; Pf12780; Pf12781	0.996504	0.97478	0.989624	0.872293
IPI00949394.1	Uncharacterized protein	3.35	9.56885	39.7947	2	1	protein binding			Pf00168; Pf01677; Pf10358	1.03133	0.73776	0.973315	0.673521
IPI00734731.2	NADH-ubiquinone oxidoreductase chain 5	13.14	9.26123	68.5719	2	6	catalytic activity	cytoplasm; membrane; mitochondrion	metabolic process; transport	Pf00361; Pf00662; Pf06455	0.97139	0.725958	1.06872	0.229837
IPI00207659.1	Barrier-to-autointegration factor	21.35	6.0874	10.038	1	2	DNA binding	chromosome; cytoplasm; nucleus	metabolic process; regulation of biological process	Pf02961	1.076	0.434899	0.933271	0.280085
IPI00896235.1	Snx9 protein	12.94	5.57959	66.3855	1	5	protein binding		cell communication	Pf00018; Pf00787; Pf07653; Pf10456	1.01625	0.857299	1.01882	0.734504
IPI00209744.1	Angiotensinogen	5.45	5.56689	51.9489	1	2	enzyme regulator activity; protein binding; receptor activity; signal transducer activity	cytoplasm; extracellular	cell communication; cell death; cell differentiation; cell growth; cell organization and biogenesis; cell proliferation; cellular component movement; cellular homeostasis; defense response; development; metabolic process; regulation of biological process; reproduction; response to stimulus; transport	Pf00079	1.16132	0.113278	0.875862	0.0379245
IPI00949020.1	Uncharacterized protein	16.81	5.33838	38.6936	5	5		cell surface; cytoplasm; endosome; membrane		Pf01145	0.981886	0.828803	1.00843	0.877199
IPI00362072.2	Actin-related protein 2	33.76	6.7417	44.7052	39	9	nucleotide binding; protein binding	cytoplasm; cytoskeleton		Pf00022	1.01771	0.845489	0.979292	0.744936
IPI00769116.3	Uncharacterized protein	1.24	8.54346	80.6509	3	1	protein binding			Pf00439	1.02274	0.80505	0.982265	0.781176
IPI00197777.1	Uncharacterized protein	20	11.063	15.9128	10	3	structural molecule activity	cytoplasm; ribosome	metabolic process	Pf01655	0.96294	0.645753	1.01661	0.764079
IPI00196725.5	Aldehyde dehydrogenase family 1 member L1	50.55	6.11279	99.0637	1	42	catalytic activity	cytoplasm	metabolic process	Pf00171; Pf00550; Pf00551; Pf02911	1.01397	0.875904	1.00209	0.967364
IPI00362070.5	UDP-glucose pyrophosphorylase 2, isoform CRA_b	19.09	7.60596	56.9878	2	8	catalytic activity		metabolic process	Pf01704	1.0091	0.91594	1.00702	0.897134
IPI00561647.6	Peroxisomal multifunctional enzyme type 2	40.14	8.57275	79.378	2	25	catalytic activity; nucleotide binding	cytoplasm	metabolic process	Pf00106; Pf01575; Pf02036; Pf08659	0.980976	0.819786	1.02686	0.630638
IPI00199865.1	Phenylalanyl-tRNA synthetase alpha chain	9.45	8.27979	57.6837	1	4	catalytic activity; nucleotide binding; RNA binding	cytoplasm	metabolic process	Pf00152; Pf01409; Pf08279	0.950261	0.531796	0.935371	0.296076
IPI00655274.2	rCG50929-like	32.91	7.73779	9.33337	1	2	catalytic activity; transporter activity	cytoplasm; mitochondrion		Pf02297	0.909779	0.242333	1.10484	0.0719074
IPI00471879.1	Transmembrane 9 superfamily member 2	2.26	7.44482	75.5363	2	1		cytoplasm; endosome; membrane	transport	Pf02990; Pf07690	1.05459	0.569108	0.95317	0.453678
IPI00332027.7	Betaine--homocysteine S-methyltransferase 1	48.16	7.91357	44.9478	2	11	catalytic activity; metal ion binding; protein binding	cytoplasm	metabolic process	Pf02574	0.971616	0.728139	1.02307	0.678785
IPI00360340.3	EH domain-containing protein 1	53.37	6.82959	60.5646	2	12	catalytic activity; metal ion binding; nucleotide binding; protein binding	cytoplasm; endosome; membrane	cell organization and biogenesis; metabolic process; regulation of biological process; transport	Pf00350; Pf01926; Pf12763	0.993102	0.940743	0.977535	0.723724
IPI00202616.1	Uncharacterized protein	47.35	7.53271	30.2076	1	14	catalytic activity	cytoplasm; membrane; mitochondrion	cell death; cell growth; cell organization and biogenesis; metabolic process; regulation of biological process	Pf00329	0.97806	0.790993	1.01821	0.742661
IPI00951134.2	Uncharacterized protein	6.36	7.34229	120.466	6	4	catalytic activity; nucleotide binding	cytoplasm; membrane	metabolic process	Pf00285; Pf00549; Pf02629	1.00956	0.91219	1.04885	0.388384
IPI00213299.5	Microtubule-associated protein RP/EB family member 1	29.85	5.22412	29.9852	1	6	protein binding	cytoplasm; cytoskeleton	cell division; cell organization and biogenesis	Pf00307; Pf03271	1.01254	0.887635	0.972019	0.658331
IPI00371204.2	Uncharacterized protein	25.76	5.45264	37.9733	1	7	protein binding; RNA binding	cytoplasm	metabolic process	Pf01398	1.00384	0.959671	0.994569	0.934185
IPI00952348.1	Uncharacterized protein	3.95	6.44287	26.1547	2	1	DNA binding			Pf01997	0.996303	0.972776	1.00941	0.863469
IPI00870183.1	CDGSH iron-sulfur domain-containing protein 1	44.44	8.83643	12.0891	1	5	metal ion binding	cytoplasm; membrane; mitochondrion	metabolic process; regulation of biological process	Pf09360	0.966891	0.682895	1.04573	0.418586
IPI00213408.5	Isoform 2 of Actin-related protein 2/3 complex subunit 5-like protein	18.81	10.0669	11.2282	2	2		cytoskeleton	cell organization and biogenesis; regulation of biological process	Pf04699	1.01769	0.845608	0.982251	0.781004
IPI00366735.3	Uncharacterized protein	17.95	7.00537	38.0419	4	4	catalytic activity; nucleotide binding; protein binding	cytoplasm	metabolic process	Pf01210; Pf07479	0.996158	0.971325	0.991905	0.900801
IPI00190179.3	Glycogen phosphorylase, liver form	10.59	7.1958	97.421	3	4	catalytic activity; nucleotide binding; protein binding	cytoplasm; membrane	metabolic process	Pf00343	1.00583	0.943121	1.00059	0.988948
IPI00209848.1	Cystatin-B	36.73	6.30322	11.1886	1	5	enzyme regulator activity; protein binding	cytoplasm; nucleus; organelle lumen	cell death; metabolic process; regulation of biological process; response to stimulus	Pf00031	1.0247	0.789501	0.996023	0.952414
IPI00362534.3	Uncharacterized protein	20.69	7.18115	73.1001	3	10	catalytic activity; nucleotide binding	cytoplasm; nucleus		Pf00270; Pf00271	1.03814	0.686178	0.965803	0.587249
IPI00369465.3	Nicalin	2.49	6.58057	62.9525	1	1	catalytic activity	cytoplasm; endoplasmic reticulum; membrane; nucleus	cell communication; metabolic process; regulation of biological process; response to stimulus	Pf04389; Pf05450	0.980794	0.817979	1.02621	0.638782
IPI00422092.1	Ras-related C3 botulinum toxin substrate 1	30.21	8.49951	21.4362	6	5	catalytic activity; nucleotide binding; protein binding	cytoplasm; Golgi; membrane	cell communication; cell organization and biogenesis; cell proliferation; cellular component movement; metabolic process; regulation of biological process; response to stimulus	Pf00025; Pf00071; Pf08477	0.988403	0.893728	1.00312	0.952673
IPI00768833.2	Uncharacterized protein	0.86	6.93213	90.4709	2	1	metal ion binding; protein binding	membrane		Pf00047; Pf00050; Pf07648; Pf07679	1.0967	0.326414	0.917857	0.179831
IPI00207038.3	Type II keratin Kb15	6.7	7.89893	58.0601	26	2	catalytic activity; motor activity; structural molecule activity	cytoskeleton		Pf00038; Pf01576; Pf12128	1.14211	0.159072	0.90726	0.127662
IPI00914240.3	COX assembly mitochondrial protein homolog isoform 2	13.64	7.73779	7.62585	2	1				Pf08583	0.825823	0.0173686	1.21933	0.000348396
IPI00360356.1	Uncharacterized protein	26.06	5.49072	41.9359	13	2	nucleotide binding	cytoplasm; cytoskeleton		Pf00022	0.977386	0.78437	1.01732	0.754587
IPI00192167.1	Ufm1-specific protease 2	3.25	6.53662	52.2737	1	1	catalytic activity	cytoplasm; endoplasmic reticulum; nucleus	metabolic process	Pf07910	0.904021	0.21185	1.13644	0.0210095
IPI00950322.1	Uncharacterized protein	2.57	5.12256	30.1465	3	1	catalytic activity; transporter activity	membrane	transport	Pf05827	1.09041	0.357125	0.927137	0.236601
IPI00202543.1	Hexokinase-1	18.19	6.7124	102.342	3	14	catalytic activity; nucleotide binding; protein binding	cytoplasm; cytosol; membrane; mitochondrion	cell death; metabolic process; regulation of biological process; transport	Pf00349; Pf03727	0.999875	0.992893	1.00051	0.990077
IPI00208203.2	Enoyl-CoA delta isomerase 2, mitochondrial	29.92	8.98291	42.994	1	6	catalytic activity	cytoplasm; mitochondrion; organelle lumen	metabolic process	Pf00378; Pf00887; Pf09742	0.974067	0.751909	1.03619	0.519706
IPI00231697.5	Stathmin	14.09	5.97314	17.2779	5	2		cytoplasm; cytoskeleton; membrane	cell communication; cell differentiation; cell organization and biogenesis; development; regulation of biological process; response to stimulus	Pf00836; Pf09726	1.05262	0.58249	0.977919	0.728342
IPI00199465.1	Glutaminase kidney isoform, mitochondrial	38.13	7.86963	73.9762	1	6	catalytic activity; protein binding	cytoplasm; cytosol; mitochondrion	cell communication; cell organization and biogenesis; metabolic process; regulation of biological process; response to stimulus	Pf04960; Pf12796	1.00712	0.932347	0.972804	0.667509
IPI00211813.2	Uncharacterized protein	18.17	5.5415	232.546	12	13	catalytic activity; motor activity; nucleotide binding; protein binding; transporter activity	cytoplasm; cytoskeleton; membrane; mitochondrion	cell organization and biogenesis; transport	Pf00063; Pf00769; Pf01496; Pf01576; Pf02736; Pf02841; Pf05622; Pf05667; Pf05911; Pf06637; Pf07888; Pf09726; Pf09731; Pf12128	1.03387	0.718331	0.968563	0.618429
IPI00189795.1	Tubulin alpha-1A chain	54.55	5.05908	50.1036	5	1	catalytic activity; nucleotide binding; protein binding; structural molecule activity	cytoplasm; cytoskeleton	cell organization and biogenesis; cellular component movement; metabolic process	Pf00091; Pf03953	1.09143	0.35203	0.928773	0.247726
IPI00191929.4	Collectrin	19.37	6.12549	25.035	1	3	catalytic activity	cytoplasm; membrane	metabolic process		0.898354	0.184491	1.09745	0.0931921
IPI00421490.1	Nicotinate phosphoribosyltransferase	39.96	6.16357	58.5277	1	15	catalytic activity	cytoplasm; cytosol; Golgi; nucleus	metabolic process; response to stimulus	Pf04095	1.01349	0.879857	1.00359	0.945936
IPI00207474.3	Glycine C-acetyltransferase	12.74	7.6499	45.1942	1	3	catalytic activity		metabolic process	Pf00155; Pf00266; Pf00464	1.01324	0.881859	0.970125	0.636352
IPI00363847.5	Actin-related protein 2/3 complex subunit 5	21.19	5.66846	16.3103	2	2	protein binding	cytoplasm; cytoskeleton	cell organization and biogenesis; regulation of biological process	Pf04699	1.03673	0.696728	0.972302	0.661632
IPI00950108.1	Uncharacterized protein (Fragment)	1.11	8.08936	189.785	3	2		membrane		Pf12348	0.935726	0.41345	1.07733	0.178489
IPI00209363.1	Uncharacterized protein	54.9	9.29053	31.4341	1	13	transporter activity	cytoplasm; membrane; mitochondrion	transport	Pf00153	0.978257	0.792933	1.03025	0.589088
IPI00209037.4	peptidyl-prolyl cis-trans isomerase FKBP2	23.57	8.88037	15.3782	1	3	catalytic activity	membrane	metabolic process	Pf00254	1.02137	0.816	1.02095	0.706357
IPI00230979.1	Nicotinamide phosphoribosyltransferase	15.48	7.15186	55.4035	2	6	catalytic activity; protein binding	cytoplasm; nucleus	cell proliferation; metabolic process; regulation of biological process; reproduction; response to stimulus	Pf04095	1.00381	0.959919	0.982977	0.789906
IPI00200659.1	Succinate dehydrogenase [ubiquinone] flavoprotein subunit, mitochondrial	63.41	7.1665	71.5697	11	30	catalytic activity	cytoplasm; membrane; mitochondrion	metabolic process; transport	Pf00890; Pf02910	0.986283	0.872555	1.01782	0.747905
IPI00201325.1	Uncharacterized protein	34.15	4.93213	14.0829	1	4	antioxidant activity; catalytic activity	cytoplasm; cytosol	cell communication; regulation of biological process; response to stimulus	Pf06110	0.992977	0.939491	1.00357	0.946264
IPI00212314.5	Moesin	70.02	6.53662	67.6968	18	28	protein binding	cell surface; cytoplasm; cytoskeleton; membrane; nucleus; organelle lumen	cellular component movement; regulation of biological process	Pf00373; Pf00769; Pf09379; Pf09380	0.977809	0.788521	1.04114	0.465586
IPI00362425.1	Cardiac troponin C	11.18	4.18311	18.4085	1	1	metal ion binding	cytoplasm	response to stimulus	Pf00036	1.06767	0.484495	0.962203	0.547583
IPI00189925.1	Alpha-soluble NSF attachment protein	31.86	5.45264	33.1712	3	8	protein binding	membrane	cell communication; cell differentiation; cell organization and biogenesis; development; regulation of biological process; transport		1.0273	0.769071	0.979068	0.742216
IPI00215349.5	WD repeat-containing protein 1	36.47	6.62451	66.1399	10	17	protein binding	cytoplasm; cytoskeleton		Pf00400; Pf04762; Pf08662	1.03548	0.706128	0.986098	0.828421
IPI00955619.1	SH3 domain binding glutamic acid-rich protein like	27.19	5.07178	12.7923	1	3	catalytic activity		cellular homeostasis; regulation of biological process	Pf00462; Pf04908	1.09289	0.344789	0.9229	0.20935
IPI00364474.1	Uncharacterized protein	44.44	5.65576	21.9131	1	5	catalytic activity; metal ion binding; nucleotide binding	cytoplasm	cell organization and biogenesis; metabolic process	Pf01725	1.01814	0.841996	1.03083	0.582104
IPI00768882.1	RCG40663	15.14	5.10986	46.8012	1	4	protein binding			Pf00023; Pf00536; Pf12796	0.984357	0.853358	1.04078	0.469462
IPI00949857.2	NmrA-like family domain-containing protein 1 (Fragment)	5.33	7.50342	16.8908	4	1	catalytic activity; nucleotide binding	cytoplasm; nucleus	metabolic process	Pf00106; Pf05368	1.01792	0.843797	0.990967	0.889068
IPI00949840.1	Uncharacterized protein	55.78	7.79639	43.5622	13	15	catalytic activity		metabolic process	Pf00155; Pf00266; Pf01041; Pf01053; Pf01212; Pf06838	0.942063	0.463244	1.08007	0.164196
IPI00192310.3	Basal cell adhesion molecule	6.73	5.78271	67.4694	1	3	protein binding; receptor activity	cell surface; membrane		Pf07679; Pf08205	1.21193	0.0421122	0.832382	0.00405163
IPI00369539.2	Microfibrillar-associated protein 4	6.98	5.43994	29.0311	1	1	protein binding		cell communication; regulation of biological process; response to stimulus	Pf00147	0.972918	0.740742	1.03703	0.510278
IPI00211648.1	Neutral and basic amino acid transport protein rBAT	40.12	5.75732	78.4569	1	25	catalytic activity; protein binding	cytoplasm; membrane; mitochondrion; vacuole	metabolic process; transport	Pf00128	0.951374	0.541436	1.06278	0.271196
IPI00556929.4	Isoform 1 of Voltage-dependent anion-selective channel protein 3	45.94	8.70459	30.7784	3	9	nucleotide binding; transporter activity	cytoplasm; membrane; mitochondrion	regulation of biological process; transport	Pf01459	1	0.991842	1.03575	0.524702
IPI00188111.1	Uncharacterized protein	43.69	7.07861	57.9807	12	18	nucleotide binding; protein binding	cytoplasm	metabolic process	Pf00118	1.01434	0.872893	1.0055	0.918763
IPI00923716.1	Isoform 2 of Gelsolin	21.34	5.69385	80.8784	2	12	protein binding			Pf00626	0.985326	0.863005	1.00836	0.878151
IPI00566938.3	collagen type VI alpha 5	1.5	6.82959	188.608	2	2	protein binding	membrane		Pf00092; Pf01391; Pf05762	1.04929	0.605604	0.96203	0.545711
IPI00213584.4	Alanine--glyoxylate aminotransferase 2, mitochondrial	72.12	8.104	57.2047	2	29	catalytic activity	membrane	metabolic process	Pf00155; Pf00202	0.958389	0.603859	1.04407	0.435196
IPI00366256.2	Uncharacterized protein	4.38	9.51025	28.8158	2	1	protein binding	cytoplasm; endoplasmic reticulum; endosome; membrane	cell communication; metabolic process; regulation of biological process; response to stimulus; transport	Pf04511	1.04398	0.643373	0.967012	0.600834
IPI00206030.3	BRO1 domain-containing protein BROX	11.44	7.6792	46.1625	1	3		membrane		Pf03097	1.11573	0.245121	0.90483	0.11748
IPI00869847.2	Uncharacterized protein (Fragment)	22.6	4.85596	20.1545	2	3		cytoplasm; membrane	transport	Pf01217	1.02875	0.757757	0.970459	0.640203
IPI00951081.1	Uncharacterized protein	0.56	6.78564	118.879	2	1	protein binding	membrane			1.05049	0.597197	1.00228	0.964657
IPI00191112.1	Acyl carrier protein	19.23	5.07178	17.5031	3	4		cytoplasm	metabolic process	Pf00550	0.984432	0.854102	1.03153	0.573674
IPI00382344.1	Carbonyl reductase family member 4	8.47	9.5835	25.2705	1	1	catalytic activity; nucleotide binding	cytoplasm; mitochondrion; organelle lumen	cell organization and biogenesis; metabolic process	Pf00106; Pf03435; Pf08659	0.947292	0.506465	1.06581	0.249495
IPI00201140.1	WD repeat domain 3 (Predicted), isoform CRA_c	0.85	6.82959	106.006	1	1	protein binding	membrane; nucleus; organelle lumen		Pf00400; Pf04003	1.0876	0.371502	0.928462	0.245587
IPI00191312.1	Uncharacterized protein	59.82	10.4771	12.4926	3	7	catalytic activity	cytoplasm; membrane; mitochondrion	metabolic process	Pf07347	0.973433	0.745737	1.02255	0.68547
IPI00326561.3	Delta(3,5)-Delta(2,4)-dienoyl-CoA isomerase, mitochondrial	42.81	7.98682	36.1484	1	12	catalytic activity; metal ion binding; protein binding	cytoplasm; mitochondrion	metabolic process	Pf00378	0.93923	0.440619	1.06181	0.278391
IPI00392181.4	Uncharacterized protein	2.83	6.12549	145.66	6	3	protein binding	membrane	cellular component movement		0.909993	0.243523	1.09691	0.0949518
IPI00950816.1	Uncharacterized protein	7.78	8.92432	28.5226	2	2	transporter activity	cytoplasm; membrane	transport	Pf01284	1.06765	0.484623	0.938752	0.323007
IPI00196508.1	Amphiphysin	0.88	4.64014	74.832	1	1	protein binding	cytoplasm; cytoskeleton; membrane	cell communication; cell organization and biogenesis; metabolic process; regulation of biological process; response to stimulus; transport	Pf00018; Pf03114	0.872612	0.0909734	1.15788	0.00817897
IPI00421500.9	Heterogeneous nuclear ribonucleoprotein A1	29.38	9.14404	34.1912	24	5	DNA binding; nucleotide binding; RNA binding	cytoplasm; nucleus; organelle lumen; spliceosomal complex	metabolic process; transport	Pf00076	0.981053	0.820541	0.986878	0.838098
IPI00781545.2	Uncharacterized protein	11.48	7.34229	56.2147	3	3			transport	Pf00995	1.01611	0.858481	0.987192	0.842004
IPI00365436.2	Uncharacterized protein	20.24	8.49951	9.3798	4	2					0.993744	0.947168	0.992381	0.906769
IPI00331953.5	ADP-ribosylation factor 1	76.8	6.80029	20.6837	4	1	nucleotide binding; signal transducer activity	cytoplasm; cytosol; Golgi; nucleus	cell communication; cellular homeostasis; regulation of biological process; response to stimulus; transport	Pf00025; Pf00071; Pf00503; Pf01926; Pf04670; Pf08477; Pf09439	1.02339	0.799887	0.922843	0.209
IPI00359921.3	Uncharacterized protein	0.68	7.38623	136.049	1	1	catalytic activity	cytoplasm	metabolic process; transport		1.00841	0.921686	1.0022	0.965875
IPI00231507.3	Isoform 1 of Core histone macro-H2A.1	28.26	9.81787	39.0161	5	9	DNA binding	chromosome; nucleus	cell organization and biogenesis; metabolic process	Pf00125; Pf01661	1.03998	0.672531	0.973449	0.67509
IPI00231770.5	cAMP-dependent protein kinase type I-alpha regulatory subunit	17.06	5.35107	43.068	4	6	enzyme regulator activity; nucleotide binding; protein binding	cytoplasm	cell communication; metabolic process; regulation of biological process; reproduction; response to stimulus	Pf00027; Pf02197	1.03224	0.730806	0.969077	0.624303
IPI00454366.1	Isoform 2 of COP9 signalosome complex subunit 2	6.22	5.16064	46.8843	2	1	protein binding			Pf01399; Pf10075	1.07463	0.442793	0.940998	0.341689
IPI00950089.1	Uncharacterized protein (Fragment)	42.57	7.75244	48.6751	3	15	antioxidant activity; catalytic activity; nucleotide binding	cytoplasm; mitochondrion	cellular homeostasis; metabolic process; regulation of biological process	Pf00070; Pf02852; Pf07992	1.01218	0.890569	0.971081	0.647412
IPI00959591.1	ring-box 1-like	8.42	7.31299	10.7501	2	1	catalytic activity; metal ion binding; protein binding	nucleus		Pf12678; Pf12861	0.972876	0.740333	1.03967	0.481348
IPI00948153.1	Uncharacterized protein	1.65	6.94678	96.7954	2	1	catalytic activity; protein binding	membrane	cell communication; metabolic process; regulation of biological process; response to stimulus	Pf00454; Pf00613; Pf00792	1.04606	0.628412	0.967144	0.60232
IPI00608171.1	Pcbp2 protein	44.78	8.00146	35.3242	13	6	RNA binding			Pf00013	0.994994	0.959676	1.00457	0.931973
IPI00210009.1	Nuclear migration protein nudC	15.06	5.37646	38.3883	1	4	protein binding	cytoplasm; cytoskeleton; Golgi; nucleus	cell division; cell organization and biogenesis; response to stimulus	Pf04969	0.973604	0.747397	1.02111	0.704173
IPI00655333.2	septin-9 isoform 3	10.78	7.84033	38.6149	6	3	catalytic activity; nucleotide binding	cytoplasm; cytoskeleton		Pf00735; Pf01926; Pf03193; Pf04548	1.02136	0.816093	0.993734	0.923718
IPI00193605.3	Uncharacterized protein	9.02	6.81494	14.2465	1	1	protein binding	cytoplasm; cytosol	cell organization and biogenesis; development; metabolic process	Pf01920	1.0032	0.965042	0.996995	0.964599
IPI00231742.5	Catalase	72.87	7.50342	59.7195	18	33	antioxidant activity; catalytic activity; metal ion binding; nucleotide binding; protein binding	cytoplasm; cytosol; endoplasmic reticulum; Golgi; membrane; mitochondrion; vacuole	cell communication; cell death; cell division; cell organization and biogenesis; development; metabolic process; regulation of biological process; reproduction; response to stimulus	Pf00199; Pf06628	0.940794	0.453044	1.07272	0.20478
IPI00357998.1	bone morphogenetic protein 7	1.63	7.48877	49.1675	4	1	protein binding	extracellular		Pf00019; Pf00688	0.958469	0.604586	1.05606	0.324074
IPI00914277.1	Cnpy3 protein	10.51	6.12549	30.5977	2	3				Pf11938	1.01023	0.906635	0.987279	0.843079
IPI00365286.3	Vinculin	45.59	6.0874	116.542	2	38	catalytic activity; protein binding; structural molecule activity	cytoplasm; cytoskeleton; membrane	cell organization and biogenesis; cellular component movement; regulation of biological process; transport	Pf01044; Pf02901; Pf04632	1.02543	0.783739	0.988014	0.852222
IPI00760113.1	Isoform Cytoplasmic+peroxisomal of Peroxiredoxin-5, mitochondrial	72.22	7.23975	17.024	3	10	antioxidant activity; catalytic activity		metabolic process	Pf00578; Pf08534	1.0045	0.954219	1.01019	0.852545
IPI00194792.3	LanC-like protein 1	9.77	7.6499	45.2105	1	2	catalytic activity; metal ion binding	cytoplasm; membrane; nucleus	cell communication; metabolic process; regulation of biological process; response to stimulus	Pf05147	1.02515	0.785953	1.02814	0.614755
IPI00209397.1	Coronin-1B	13.02	5.97314	53.811	2	7	protein binding	cytoplasm; cytoskeleton	cell organization and biogenesis	Pf00400; Pf08953; Pf08954	0.972205	0.733829	0.971705	0.654662
IPI00208315.5	myosin VIIB-like	2	8.89502	245.327	1	3	catalytic activity; motor activity; nucleotide binding; protein binding	cytoskeleton; membrane		Pf00063; Pf00373; Pf00784; Pf07653	1.03536	0.707049	0.977971	0.728971
IPI00190557.2	Prohibitin-2	72.58	9.83252	33.2919	2	21		cytoplasm; membrane; mitochondrion; nucleus	cell communication; cell proliferation; development; metabolic process; regulation of biological process; reproduction; response to stimulus	Pf01145	0.998008	0.989811	1.01372	0.803507
IPI00476563.2	Isoform 2 of Thioredoxin reductase 2, mitochondrial	8.76	7.6792	53.1581	4	3	antioxidant activity; catalytic activity; nucleotide binding	cytoplasm	cellular homeostasis; metabolic process; regulation of biological process	Pf00070; Pf00890; Pf01134; Pf01266; Pf02852; Pf02911; Pf03486; Pf07992; Pf12831	0.987909	0.888784	1.00293	0.955374
IPI00369884.2	Dual specificity mitogen-activated protein kinase kinase 4	1.51	8.07471	44.0853	1	1	catalytic activity; nucleotide binding; protein binding	cytoplasm; cytosol; nucleus	cell communication; cell death; metabolic process; regulation of biological process; response to stimulus	Pf00069; Pf07714	0.950132	0.530688	1.11044	0.0586531
IPI01016542.1	Uncharacterized protein (Fragment)	8.54	8.22119	79.6184	5	4	protein binding			Pf00018; Pf02208; Pf07653	1.02288	0.803927	1.00309	0.953077
IPI00364385.3	Uncharacterized protein	3.54	8.57275	24.9577	1	1	catalytic activity	cytoplasm; endoplasmic reticulum; membrane	metabolic process	Pf06703	1.09889	0.316214	0.92176	0.2024
IPI00781028.2	Uncharacterized protein	14.45	9.5249	57.3829	2	5	catalytic activity; nucleotide binding; RNA binding		metabolic process	Pf00004; Pf00910; Pf01078; Pf07728; Pf12037	0.97283	0.739882	0.99991	0.998724
IPI00363194.3	Protein PRRC1	17.38	5.94775	46.2656	1	4		cytoplasm; Golgi		Pf01931	0.980028	0.810403	1.00011	0.995772
IPI00203307.1	Uncharacterized protein	14.4	5.40186	13.4718	1	1		cytoplasm; endosome; membrane	cell communication; cell growth; metabolic process; regulation of biological process; response to stimulus	Pf03259	0.926173	0.344125	1.06952	0.224662
IPI00198550.5	Polyubiquitin (Fragment)	65.85	4.81787	4.60439	2	1	protein binding			Pf00240; Pf11976	1.00325	0.964619	1.07089	0.21598
IPI00364124.2	Alpha-2-macroglobulin receptor-associated protein	45.56	7.37158	42.0061	2	17	protein binding	cell surface; cytoplasm; endoplasmic reticulum; extracellular; membrane; organelle lumen	cell communication; regulation of biological process; response to stimulus	Pf06400; Pf06401	1.02117	0.817626	0.991221	0.89225
IPI00947866.2	ataxin 2	1.1	8.66064	107.872	1	1				Pf06741; Pf09770	1.03598	0.702384	0.979025	0.741702
IPI00471803.1	Calcineurin-like phosphoesterase domain-containing protein 1	8.65	5.66846	35.2385	2	2	catalytic activity; metal ion binding			Pf00149	0.975558	0.766452	1.04009	0.476763
IPI00365353.3	Uncharacterized protein	3.34	7.37158	46.4469	1	1	catalytic activity	cytoplasm; mitochondrion	metabolic process		1.02719	0.769911	0.987996	0.851995
IPI00194097.5	Vitamin D-binding protein	33.4	5.85889	53.509	1	11	protein binding; transporter activity	cytoplasm; cytosol; extracellular	development; metabolic process; reproduction; response to stimulus; transport	Pf00273; Pf09164	1.04277	0.652085	0.986574	0.834335
IPI00370028.1	Uncharacterized protein	14.17	5.94775	29.4876	26	3	catalytic activity	proteasome	metabolic process	Pf02251; Pf02252	1.03317	0.723729	1.02577	0.644248
IPI00359565.2	Uncharacterized protein	5.41	4.89404	20.7578	1	1	protein binding	extracellular	cell differentiation; cell organization and biogenesis; development	Pf05507	1.00833	0.922344	1.00656	0.903693
IPI00679245.2	T-kininogen 2	8.37	6.354	47.6734	3	1	enzyme regulator activity	extracellular	defense response; metabolic process; regulation of biological process; response to stimulus	Pf00031	1.0795	0.415068	0.940268	0.335552
IPI00393599.3	MOCO sulphurase C-terminal domain containing-like	10.03	8.41162	37.7664	1	2	catalytic activity; metal ion binding		metabolic process	Pf03473; Pf03476	1.13361	0.183655	0.895531	0.0840897
IPI00764064.2	Uncharacterized protein	12.63	7.56201	62.6333	5	6	nucleotide binding			Pf00076	0.982976	0.839616	1.02155	0.698517
IPI00324047.3	Acyl-protein thioesterase 1	45.65	6.50732	24.6923	1	7	catalytic activity	cytoplasm	metabolic process	Pf00561; Pf02230; Pf03959; Pf12695; Pf12697	0.953996	0.564446	1.01422	0.796742
IPI00211317.1	Dynein light chain 2, cytoplasmic	32.58	7.37158	10.3431	2	2	catalytic activity; motor activity; protein binding	cytoplasm; cytoskeleton	cell differentiation; development; transport	Pf01221	1.0563	0.557585	0.961421	0.53913
IPI00948870.1	Uncharacterized protein	0.64	7.56201	102.432	4	1	DNA binding	membrane	metabolic process; regulation of biological process	Pf05224	1.0369	0.695449	0.979502	0.747485
IPI00190559.3	Ubiquitin-conjugating enzyme E2 N	65.79	6.56592	17.113	4	7	catalytic activity; nucleotide binding		metabolic process; response to stimulus	Pf00179	1.01111	0.899365	1.02931	0.600449
IPI00214456.2	Adenosine kinase	27.42	6.03662	40.1083	1	7	catalytic activity; metal ion binding; nucleotide binding	cytoplasm; cytosol; nucleus	cell proliferation; metabolic process; regulation of biological process	Pf00294	1.02456	0.790629	0.946375	0.388978
IPI00372388.1	T-complex protein 1 subunit gamma	44.4	6.63916	60.6084	1	21	nucleotide binding; protein binding	cytoplasm	metabolic process	Pf00118	1.03286	0.726055	1.01249	0.820525
IPI00829505.1	Isoform 2 of Cytosol aminopeptidase	63.32	6.63916	52.7258	3	24	catalytic activity; metal ion binding	cytoplasm	metabolic process	Pf00883; Pf02789	1.00524	0.947987	1.01073	0.844988
IPI00231651.6	Uncharacterized protein	70.14	4.51318	21.8045	2	11					0.952153	0.54823	1.05624	0.322609
IPI00360993.4	Uncharacterized protein	36.72	7.32764	113.532	3	27	catalytic activity	cytoplasm; mitochondrion	metabolic process	Pf01212; Pf02347	1.01706	0.850711	1.00389	0.94164
IPI00394275.2	Protein Mpv17	13.07	9.46631	19.6143	1	1		cytoplasm; membrane; mitochondrion		Pf04117	1.01976	0.828934	1.02065	0.710232
IPI00768246.1	Uba2 protein	3.76	5.24951	70.7259	1	1	catalytic activity; nucleotide binding		metabolic process	Pf00899; Pf02134; Pf10585	1.07682	0.43017	0.943755	0.36549
IPI00198039.1	Uncharacterized protein	59.45	7.06396	27.659	1	12	catalytic activity	cytoplasm; mitochondrion; nucleus		Pf00753; Pf12706	0.976665	0.777295	1.03646	0.516661
IPI00213533.2	probable N-acetyltransferase CML1	19.91	9.84717	26.0428	5	3	catalytic activity			Pf00583	0.905798	0.220965	1.07348	0.200231
IPI00365118.2	Uncharacterized protein	4.42	6.88818	25.4627	1	1		cytoplasm; endoplasmic reticulum; Golgi; membrane	transport	Pf01105	1.00886	0.917905	1.00769	0.887682
IPI00211127.1	Argininosuccinate synthase	74.27	7.78174	46.4669	3	28	catalytic activity; nucleotide binding	cytoplasm; endoplasmic reticulum; membrane; mitochondrion; nucleus; vacuole	defense response; development; metabolic process; response to stimulus	Pf00764; Pf03054; Pf06508	1.00575	0.943797	1.01613	0.770668
IPI00188070.5	Protein farnesyltransferase/geranylgeranyltransferase type-1 subunit alpha	2.65	4.93213	44.022	1	1	catalytic activity; protein binding	cytoplasm	cell communication; cell death; cell differentiation; cell organization and biogenesis; cell proliferation; development; metabolic process; regulation of biological process; response to stimulus	Pf01239	1.22458	0.0322231	0.830227	0.00355959
IPI00422085.3	40S ribosomal protein S27	22.62	9.45166	9.45484	6	1	metal ion binding; structural molecule activity	cytoplasm; cytosol; ribosome	metabolic process	Pf01667	1.05441	0.570263	0.96435	0.571097
IPI00476855.4	Uncharacterized protein	10.03	7.50342	166.676	2	12	catalytic activity; nucleotide binding	cytoplasm	metabolic process	Pf00458; Pf00587; Pf00749; Pf01406; Pf03129; Pf03950; Pf09180	1.02026	0.824895	0.957853	0.501305
IPI00204206.1	tropomyosin alpha-1 chain isoform d	49.65	4.75439	32.7727	1	1				Pf00261; Pf12718	0.972231	0.734081	1.04621	0.413843
IPI00204162.3	N-acylglucosamine 2-epimerase	21.4	5.75732	49.5725	1	7	catalytic activity; enzyme regulator activity; nucleotide binding; protein binding		metabolic process; regulation of biological process	Pf07221	0.958635	0.6061	1.00294	0.955233
IPI00358406.2	Uncharacterized protein	29.52	6.22705	100.174	8	18	protein binding; structural molecule activity	cytoplasm; cytoskeleton; membrane	cell communication; cell death; cell differentiation; cell organization and biogenesis; cell proliferation; development; regulation of biological process; reproduction; response to stimulus	Pf01044	1.02298	0.803203	0.983245	0.793207
IPI00948778.1	Uncharacterized protein	18.88	8.104	23.6563	3	3	catalytic activity; enzyme regulator activity; protein binding		metabolic process; regulation of biological process	Pf08569	0.931673	0.383172	1.03173	0.571294
IPI00870563.2	Uncharacterized protein	0.62	8.52881	110.264	4	1	metal ion binding; nucleotide binding	membrane		Pf07496	1.02487	0.788207	0.992586	0.909332
IPI00213552.1	Cytoplasmic dynein 1 light intermediate chain 1	5.93	6.56592	56.7573	1	2	catalytic activity; motor activity; nucleotide binding	chromosome; cytoplasm; cytoskeleton; membrane	cell division; cell organization and biogenesis; regulation of biological process; transport	Pf05783	0.963458	0.650589	0.984161	0.804476
IPI00781123.1	Xaa-Pro aminopeptidase 1	40.69	5.89697	74.6207	1	23	catalytic activity; metal ion binding			Pf00557; Pf01321	0.994796	0.957692	1.00907	0.868277
IPI00365389.2	Uncharacterized protein	8.54	4.97021	22.9732	1	1	catalytic activity; metal ion binding	cytoplasm; mitochondrion	metabolic process	Pf01966	1.01726	0.849071	1.00029	0.993234
IPI00205155.1	Carboxylesterase RL1	28.65	6.3667	62.2654	2	1	catalytic activity		metabolic process	Pf00135; Pf00326; Pf00756; Pf07859	0.98006	0.810716	1.03858	0.49319
IPI00561751.1	Uncharacterized protein	49.06	8.92432	12.6915	1	5				Pf10200	0.991091	0.920613	1.02774	0.619695
IPI00778645.2	Uncharacterized protein (Fragment)	2.59	9.74463	26.3288	1	1		membrane		Pf01248	1.01748	0.847358	1.00042	0.991458
IPI00197468.1	WD40 repeat-containing protein SMU1	1.95	7.18115	57.5142	1	1	protein binding	cytoplasm; nucleus		Pf00400	0.914437	0.269	1.33853	1.4654e-07
IPI00231359.3	Uncharacterized protein	52.42	8.27979	44.939	1	14	catalytic activity	cytoplasm; mitochondrion	metabolic process	Pf00441; Pf02770; Pf02771; Pf08028	0.991242	0.922122	1.02402	0.666572
IPI00213463.2	Alpha-actinin-4	66.19	5.43994	104.849	41	34	metal ion binding; protein binding	cytoplasm; cytoskeleton; cytosol; nucleus	cell death; cell organization and biogenesis; cellular component movement; regulation of biological process; response to stimulus; transport	Pf00307; Pf00435; Pf08726; Pf11971	1.01983	0.828361	1.00453	0.932479
IPI00231013.2	Isoform Short of Cytochrome b5	70	5.47803	11.3996	4	6				Pf00173	1.00292	0.967368	1.0148	0.788783
IPI00388015.3	coronin-1C	1.69	7.07861	53.144	1	1	protein binding			Pf00400; Pf08953; Pf08954	1.07132	0.462349	0.950273	0.425434
IPI00760136.2	Isoform Cytoplasmic of Phospholipid hydroperoxide glutathione peroxidase, mitochondrial	32.94	7.95752	19.4304	3	5	antioxidant activity; catalytic activity		metabolic process; response to stimulus	Pf00255	1.06919	0.475214	0.972643	0.665623
IPI00782116.2	Uncharacterized protein (Fragment)	1.27	7.1958	210.683	6	2	catalytic activity; motor activity; nucleotide binding; protein binding	cytoskeleton; membrane		Pf00063; Pf01843; Pf03938; Pf07888; Pf12128	1.00102	0.983269	1.01711	0.757377
IPI00188304.3	Lactoylglutathione lyase	48.37	5.31299	20.8063	1	8	catalytic activity; metal ion binding		cell death; metabolic process; regulation of biological process	Pf00903; Pf12681	1.00026	0.989619	1.01353	0.8062
IPI00949293.1	Uncharacterized protein (Fragment)	24.84	7.84033	17.8072	2	3	catalytic activity; nucleotide binding			Pf00179	1.02376	0.79695	0.974583	0.68849
IPI00364701.4	hypothetical protein LOC361201	13.2	5.77002	39.0348	24	3				Pf10343	0.963142	0.647639	1.01443	0.793838
IPI00767139.1	GCN1 general control of amino-acid synthesis 1-like 1	7.45	7.29834	292.886	2	12	protein binding			Pf12074	1.02745	0.767932	0.978974	0.74109
IPI00958268.1	poly(rC) binding protein 1-like	45.36	8.36768	42.5874	6	8	RNA binding	membrane		Pf00013	1.0238	0.796622	0.966337	0.593239
IPI00656385.1	Eukaryotic initiation factor 4A-III	18.49	6.72705	46.8112	1	3	catalytic activity; nucleotide binding; RNA binding	cytoplasm; nucleus; organelle lumen; spliceosomal complex	metabolic process; regulation of biological process; transport	Pf00270; Pf00271	0.992282	0.932536	1.03052	0.585829
IPI00951328.1	Uncharacterized protein	2.76	7.69385	52.7747	3	2	protein binding			Pf12799	0.906872	0.226603	1.12314	0.0361045
IPI00192936.1	Protein mago nashi homolog	17.81	6.11279	17.1528	3	2	RNA binding	cytoplasm; nucleus; organelle lumen; spliceosomal complex	metabolic process; regulation of biological process; transport	Pf02792	1.09158	0.351306	0.933281	0.280161
IPI00208135.1	Thiopurine S-methyltransferase	41.67	6.80029	27.6741	2	8	catalytic activity	cytoplasm; cytosol; membrane	metabolic process	Pf05724	1.02989	0.748916	1.0066	0.903028
IPI00421711.1	ATP synthase, H+ transporting, mitochondrial F0 complex, subunit G	50.49	9.5835	11.4531	8	5	transporter activity	cytoplasm; membrane; mitochondrion	metabolic process; transport	Pf04718	0.983617	0.845991	1.02085	0.707673
IPI00372592.4	Multidrug and toxin extrusion protein 1	6.71	6.90283	61.3996	2	3	transporter activity	membrane	response to stimulus; transport	Pf01554	0.983204	0.84188	0.965228	0.58084
IPI00371269.3	Uncharacterized protein	36.74	8.1333	23.6599	3	4	catalytic activity; nucleotide binding; protein binding	cytoplasm; endosome; nucleus	cell communication; cell organization and biogenesis; regulation of biological process; response to stimulus; transport	Pf00009; Pf00025; Pf00071; Pf04670; Pf08477	0.931417	0.381303	1.05476	0.335089
IPI00231650.7	Histone H1.2	45.21	11.1069	21.974	5	2	DNA binding	chromosome; nucleus	cell organization and biogenesis; metabolic process	Pf00538	1.04965	0.603088	0.985453	0.820434
IPI00215093.1	2-oxoglutarate dehydrogenase, mitochondrial	54.94	6.771	116.221	30	45	catalytic activity; protein binding	cytoplasm; membrane; mitochondrion; organelle lumen	metabolic process	Pf00676; Pf02779	0.995433	0.964074	1.02382	0.669115
IPI00205275.1	Urinary protein 2	13.86	7.56201	11.0602	1	1		extracellular			1.0877	0.370972	0.937017	0.309007
IPI00215291.3	Spliceosome RNA helicase Ddx39b	28.27	5.66846	49.004	2	11	catalytic activity; nucleotide binding; RNA binding	nucleus; organelle lumen; spliceosomal complex	metabolic process; transport	Pf00270; Pf00271	1.05709	0.55232	0.983331	0.794264
IPI01016456.1	Uncharacterized protein (Fragment)	2.67	9.5249	25.3874	2	1	metal ion binding; protein binding	cytoplasm; cytoskeleton; cytosol; membrane; nucleus	cell communication; cell organization and biogenesis; cell proliferation; cellular component movement; regulation of biological process; response to stimulus; transport		0.976234	0.77307	1.04435	0.432397
IPI00364138.5	Uncharacterized protein	4.51	8.48486	67.7809	2	2	catalytic activity	membrane	metabolic process	Pf06743; Pf08368; Pf08373	1.04957	0.603645	0.946021	0.385754
IPI00958862.1	Uncharacterized protein	22.84	6.34131	47.0454	8	2	nucleotide binding			Pf00076; Pf08080	0.986581	0.875529	1.03373	0.547916
IPI00200651.5	N-acetylneuraminic acid synthase	24.23	6.84424	40.0254	1	7	catalytic activity	cytoplasm; cytosol	metabolic process	Pf03102; Pf08666	0.978823	0.798512	0.992097	0.903206
IPI00361686.5	Complement component 1 Q subcomponent-binding protein, mitochondrial	36.92	4.86865	30.9775	1	5	protein binding	cytoplasm; extracellular; membrane; mitochondrion; nucleus; organelle lumen	response to stimulus	Pf02330	1.05794	0.546682	1.01227	0.823587
IPI00360148.5	IQ motif containing GTPase activating protein 2	14.4	6.30322	112.297	2	8	protein binding	membrane	cell communication; regulation of biological process; response to stimulus	Pf00307	1.0718	0.459463	0.987093	0.840776
IPI00363925.2	Uncharacterized protein	32.15	5.65576	56.3999	3	12	catalytic activity		metabolic process	Pf01704	1.03879	0.681392	0.992161	0.904005
IPI00197770.1	Aldehyde dehydrogenase, mitochondrial	65.51	7.04932	56.4527	2	23	catalytic activity; protein binding	cytoplasm; mitochondrion; organelle lumen	development; metabolic process; response to stimulus	Pf00171	0.997881	0.988545	1.02732	0.624956
IPI00205413.1	Mitochondrial carnitine/acylcarnitine carrier protein	33.55	9.48096	33.1322	1	1		cytoplasm; membrane; mitochondrion	transport	Pf00153	1.01545	0.863831	1.0051	0.92442
IPI00394532.4	Uncharacterized protein	13	6.56592	50.6079	4	4				Pf01417; Pf07651	0.995113	0.960869	1.0619	0.277729
IPI00359491.4	Uncharacterized protein	24.46	7.15186	92.4067	4	15	protein binding	cytoplasm; membrane; nucleus	development	Pf00514	1.01622	0.85752	0.987436	0.845039
IPI00197723.4	Uncharacterized protein	10.4	9.67139	27.4988	2	2	catalytic activity	chromosome; cytoplasm; cytoskeleton; nucleus	cell division; cell organization and biogenesis; cellular component movement; metabolic process; regulation of biological process	Pf04828	1.0348	0.71131	1.06653	0.244468
IPI00195961.1	Nucleolar and coiled-body phosphoprotein 1	2.13	9.56885	73.5197	1	1	nucleotide binding; protein binding; RNA binding	cytoplasm; nucleus; organelle lumen	cell organization and biogenesis; cell proliferation; metabolic process; regulation of biological process; response to stimulus; transport	Pf05022	1.12165	0.223212	0.910461	0.142064
IPI00206224.1	Aspartyl-tRNA synthetase, cytoplasmic	12.77	6.44287	57.0902	1	6	catalytic activity; nucleotide binding	cytoplasm	metabolic process	Pf00152; Pf01336	1.00735	0.930428	1.04042	0.473241
IPI00869931.1	Uncharacterized protein	10	4.90674	25.5857	2	2	protein binding	cytoplasm; mitochondrion	transport		0.98143	0.824281	1.05688	0.317311
IPI00947994.1	40 kDa protein	11.8	8.55811	39.4945	7	3	catalytic activity; nucleotide binding		metabolic process	Pf00069; Pf07714	1.05246	0.583604	1.00466	0.93064
IPI00194524.1	Phosphoribosyl pyrophosphate synthase-associated protein 2	2.17	7.1665	40.8403	1	1	catalytic activity; metal ion binding		metabolic process		0.847877	0.0404084	1.20498	0.000770849
IPI00359978.3	40S ribosomal protein S28	46.38	10.6968	7.8362	4	3	RNA binding; structural molecule activity	cytoplasm; cytosol; ribosome	metabolic process; transport	Pf01200	1.0189	0.835838	1.0047	0.930122
IPI00188541.3	inter-alpha-inhibitor H4 heavy chain	8.57	6.20166	103.691	2	7	enzyme regulator activity; protein binding	cytoplasm; membrane	metabolic process	Pf00092; Pf06668; Pf08487	1.09634	0.328126	0.979825	0.751398
IPI00210381.4	Ras-related protein Rab-11B	66.06	5.93506	24.4735	3	2	catalytic activity; nucleotide binding	cytoplasm; membrane; mitochondrion	cell communication; cellular component movement; metabolic process; regulation of biological process; response to stimulus; transport	Pf00025; Pf00071; Pf08477	1.02731	0.769036	0.99474	0.93632
IPI00199609.1	Insulin-degrading enzyme	3.73	6.60986	117.635	125	3	catalytic activity; metal ion binding; nucleotide binding; protein binding	cell surface; cytoplasm; cytosol; extracellular; membrane; nucleus; organelle lumen; proteasome	cell organization and biogenesis; metabolic process; regulation of biological process	Pf00675; Pf05193	0.987201	0.881714	1.0352	0.53098
IPI00870337.2	Uncharacterized protein	1.1	5.07178	84.8421	1	1	protein binding	cytoplasm; cytoskeleton		Pf12366	0.988763	0.897325	1.03357	0.549728
IPI00371321.6	Cyclin-dependent kinase 18	7.54	8.92432	51.849	47	2	catalytic activity; nucleotide binding		metabolic process	Pf00069; Pf07714	1.01156	0.895641	1.09088	0.116271
IPI00199426.8	4-aminobutyrate aminotransferase, mitochondrial	54.4	7.92822	56.4194	5	20	catalytic activity; protein binding	cytoplasm; mitochondrion; organelle lumen	cell communication; metabolic process; reproduction; response to stimulus	Pf00202	0.957462	0.595456	1.04882	0.388656
IPI00191593.1	Transient receptor potential cation channel subfamily V member 4	4.02	7.47412	97.9472	3	3	protein binding; receptor activity; signal transducer activity; transporter activity	cytoplasm; cytoskeleton; membrane	cell communication; cell differentiation; cell organization and biogenesis; cellular homeostasis; development; regulation of biological process; response to stimulus; transport	Pf00023; Pf00520; Pf12796	0.984764	0.857407	0.998293	0.980868
IPI00372458.3	Copa protein	16.91	7.57666	138.273	2	15	protein binding; structural molecule activity	cytoplasm; Golgi; membrane	transport	Pf00400; Pf04053; Pf06957	1.03994	0.672875	1.01711	0.757333
IPI00188858.4	Alpha-methylacyl-CoA racemase	64.66	6.84424	41.8015	6	18	catalytic activity	cytoplasm; mitochondrion	metabolic process	Pf02515	0.941001	0.4547	1.06936	0.225697
IPI00421876.2	Ubiquilin-1	9.97	4.94482	62.0323	2	3	protein binding	cytoplasm; endoplasmic reticulum; nucleus; proteasome	cell death; metabolic process; regulation of biological process; response to stimulus	Pf00240; Pf00627; Pf09770; Pf11976	0.925138	0.337052	1.03423	0.54211
IPI00195593.1	Carnitine O-palmitoyltransferase 2, mitochondrial	18.84	7.32764	74.0634	3	11	catalytic activity	cytoplasm; membrane; mitochondrion; nucleus; organelle lumen	metabolic process; transport	Pf00755	0.999935	0.992384	1.02842	0.611343
IPI00190577.4	Uncharacterized protein	11.94	6.7124	404.182	2	32	protein binding	extracellular	cell communication; cell differentiation; cell organization and biogenesis; cell proliferation; cellular component movement; development; regulation of biological process; response to stimulus	Pf00052; Pf00053; Pf00054; Pf00055; Pf02210; Pf03302; Pf06008; Pf06009; Pf12128	1.03268	0.727423	0.968508	0.617807
IPI00204261.2	Uncharacterized protein	22.37	4.77979	97.1221	1	11	protein binding; transporter activity		transport	Pf02985; Pf03810	1.00188	0.976071	0.994642	0.935091
IPI00365999.1	Protein DEK	6.35	7.69385	42.8659	1	2	DNA binding; protein binding	nucleus	cell organization and biogenesis; metabolic process; regulation of biological process; response to stimulus	Pf08766	1.09804	0.320158	0.931447	0.26665
IPI00213036.4	Complement C4	3.45	7.32764	192.042	3	3	enzyme regulator activity; protein binding	extracellular	defense response; metabolic process; regulation of biological process; response to stimulus	Pf00207; Pf01759; Pf01821; Pf01835; Pf07677; Pf07678; Pf07703; Pf10569; Pf11974	1.03075	0.742268	0.994684	0.935617
IPI00766463.1	RCG20659, isoform CRA_b	9.47	5.52881	38.0802	1	2	enzyme regulator activity; protein binding		metabolic process; regulation of biological process; response to stimulus	Pf08327; Pf09229	0.987764	0.887338	1.02916	0.60226
IPI00231963.5	D-dopachrome decarboxylase	84.75	6.53662	13.1248	1	9	catalytic activity	cytoplasm	defense response; metabolic process; response to stimulus	Pf01187	0.997974	0.989468	1.02138	0.700742
IPI00373432.1	Uncharacterized protein	5.71	8.29443	34.552	1	1	RNA binding			Pf01588	1.07768	0.425293	0.942653	0.355866
IPI00367718.3	Galactosylceramidase	3.36	6.41748	77.0095	1	1	catalytic activity		metabolic process	Pf02057	1.18386	0.0741187	0.864266	0.0223317
IPI00944235.1	Isoform 1 of Elongation factor 1-delta	21.71	5.05908	31.3109	4	4	RNA binding; signal transducer activity	cytoplasm	cell communication; metabolic process; regulation of biological process; response to stimulus	Pf00736	1.03467	0.71225	1.00771	0.887377
IPI00958129.1	Uncharacterized protein	10.31	5.71924	332.78	2	19	protein binding			Pf00041; Pf00092; Pf01108; Pf09294	1.12159	0.223432	0.960184	0.525868
IPI00188896.1	Lactadherin	5.85	7.09326	47.382	4	2	protein binding	extracellular; membrane	cell proliferation; development; regulation of biological process; reproduction; response to stimulus	Pf00008; Pf00754	1.03909	0.679119	0.980516	0.759807
IPI00231134.5	Guanine nucleotide-binding protein subunit beta-2-like 1	55.21	7.69385	35.0546	1	14	enzyme regulator activity; protein binding	cytoplasm; cytoskeleton; membrane; nucleus; ribosome	cell communication; cell death; cell division; cell growth; cell organization and biogenesis; cellular component movement; development; metabolic process; regulation of biological process; response to stimulus; transport	Pf00400	1.01488	0.86848	0.995079	0.940573
IPI00464455.5	N-acetyl-D-glucosamine kinase	6.41	5.89697	37.1727	1	2	catalytic activity; nucleotide binding		metabolic process	Pf01869	0.989074	0.900433	1.03495	0.533834
IPI00948980.1	Uncharacterized protein (Fragment)	67.69	6.1001	69.2446	8	32	protein binding	cytoplasm; cytoskeleton; membrane		Pf00373; Pf00769; Pf09379; Pf09380	0.983886	0.848668	1.03616	0.520033
IPI00187767.2	Interferon-inducible double stranded RNA-dependent protein kinase activator A	16.93	8.55811	34.3336	11	2	protein binding; RNA binding	cytoplasm	cell death; development; metabolic process; regulation of biological process; response to stimulus	Pf00035	0.997492	0.984654	1.02637	0.636776
IPI00339148.2	60 kDa heat shock protein, mitochondrial	82.2	6.17627	60.9174	21	41	nucleotide binding; protein binding	cell surface; cytoplasm; cytosol; endoplasmic reticulum; Golgi; membrane; mitochondrion; organelle lumen	cell death; defense response; metabolic process; regulation of biological process; response to stimulus	Pf00118	0.987858	0.888275	1.02745	0.623339
IPI00337099.2	Uncharacterized protein	21.76	7.69385	68.7997	1	10	catalytic activity	cytoplasm; mitochondrion; nucleus	metabolic process	Pf00441; Pf02770; Pf02771; Pf08028	1.00066	0.986269	1.00882	0.871705
IPI00327991.3	Cytochrome P450 2C23	56.48	8.42627	56.3966	14	27	catalytic activity; metal ion binding	cytoplasm; endoplasmic reticulum; membrane	metabolic process; response to stimulus	Pf00067	1.00044	0.988161	1.02281	0.682094
IPI00765168.2	purine rich element binding protein A	26.96	6.44287	35.0414	6	5				Pf04845	1.12885	0.198677	1.00334	0.949477
IPI00200465.1	Carboxylesterase 2	7.13	5.93506	62.1492	4	2	catalytic activity		metabolic process	Pf00135; Pf00326; Pf07859	0.97992	0.809334	1.02053	0.711817
IPI00951021.1	Uncharacterized protein (Fragment)	24.31	6.90283	16.3542	5	2	catalytic activity; nucleotide binding			Pf00179	1.05217	0.585563	0.970138	0.636498
IPI00760137.1	Sorbitol dehydrogenase	70.31	7.44482	38.2098	4	20	catalytic activity; metal ion binding; nucleotide binding; protein binding	cytoplasm; membrane; mitochondrion	cellular component movement; metabolic process; response to stimulus	Pf00107; Pf08240	1.00059	0.986915	1.01178	0.830407
IPI00199273.1	Hsc70-interacting protein	28.8	5.38916	41.2534	4	11	nucleotide binding; protein binding	cytoplasm; cytosol	cell organization and biogenesis; metabolic process; regulation of biological process	Pf00515	1.01861	0.838166	1.01419	0.797076
IPI00360954.1	Sterol-4-alpha-carboxylate 3-dehydrogenase, decarboxylating	3.04	8.85107	40.386	1	1	catalytic activity; nucleotide binding	cytoplasm; endoplasmic reticulum; membrane	cell communication; development; metabolic process; regulation of biological process; response to stimulus	Pf01073; Pf01370; Pf02719; Pf04321; Pf05368; Pf07993	1.09399	0.339445	0.936919	0.308223
IPI00470301.1	T-complex protein 1 subunit epsilon	46.03	5.71924	59.4988	1	20	nucleotide binding; protein binding	cytoplasm; cytoskeleton; cytosol; nucleus; organelle lumen	metabolic process; response to stimulus	Pf00118	1.03461	0.712716	0.988849	0.862627
IPI00358238.1	Pyroglutamyl-peptidase 1	33.97	5.5542	22.8984	1	4	catalytic activity	cytoplasm; cytosol	metabolic process	Pf01470	1.04312	0.649602	0.989439	0.869984
IPI00958490.1	ADP-ribosylation factor-like 15	6.63	5.64307	21.8251	2	1	nucleotide binding		cell communication; regulation of biological process; response to stimulus	Pf00025	1.00825	0.92303	1.01667	0.763356
IPI00364286.3	Uncharacterized protein	29.78	8.00146	59.6202	1	14	nucleotide binding; protein binding	cytoplasm; cytoskeleton; cytosol; mitochondrion	metabolic process	Pf00118	1.0132	0.882235	1.0186	0.737351
IPI00215208.3	60S ribosomal protein L8	28.02	11.0337	28.0073	3	5	RNA binding; structural molecule activity	cytoplasm; cytosol; ribosome	metabolic process	Pf00181; Pf03947	1.02889	0.756675	1.00573	0.915425
IPI00231609.5	60S ribosomal protein L6	39.93	10.7407	33.5249	13	12	structural molecule activity	cytoplasm; ribosome	metabolic process	Pf01159; Pf03868	0.997455	0.984286	1.01853	0.738352
IPI00765366.1	tubulin, beta 4	61.04	4.88135	49.5539	1	1	catalytic activity; nucleotide binding; structural molecule activity	cytoplasm; cytoskeleton	cell organization and biogenesis; cellular component movement; metabolic process	Pf00091; Pf03953; Pf10644	0.975501	0.765898	1.0763	0.184117
IPI00869568.2	maternal embryonic message 3	28.89	5.43994	91.6688	2	20		cytoplasm; membrane	metabolic process	Pf03635	1.02522	0.785439	1.00874	0.872854
IPI00764367.2	RT1 class I, locus CE1-like, partial	4.71	4.76709	18.412	1	1	protein binding	membrane	response to stimulus	Pf06623; Pf07654	1.01333	0.881146	1.0123	0.823191
IPI00191895.4	NHP2-like protein 1	9.38	8.45557	14.1646	1	1	RNA binding	nucleus; organelle lumen; spliceosomal complex	metabolic process	Pf01248	1.05162	0.589362	0.975492	0.699279
IPI00287338.3	Exportin-1	7.47	6.07471	122.959	1	4	protein binding; RNA binding; transporter activity	chromosome; cytoplasm; membrane; nucleus; organelle lumen	cell organization and biogenesis; metabolic process; regulation of biological process; response to stimulus; transport	Pf03810; Pf08389; Pf08767	1.01797	0.843363	0.974671	0.689533
IPI00231786.5	NADP-dependent malic enzyme	15.56	6.93213	63.962	2	7	catalytic activity; metal ion binding; nucleotide binding	cytoplasm; cytosol; mitochondrion	cell organization and biogenesis; metabolic process; response to stimulus	Pf00390; Pf03949	1.03461	0.712765	0.93463	0.290367
IPI00212523.1	Protein DJ-1	76.19	6.771	19.9614	2	11	antioxidant activity; catalytic activity; protein binding; RNA binding	cytoplasm; cytosol; mitochondrion; nucleus	cell death; cell organization and biogenesis; defense response; metabolic process; regulation of biological process; reproduction; response to stimulus; transport	Pf01965	1.00836	0.922058	1.02224	0.68945
IPI00959859.1	splicing factor 3B, 14 kDa subunit-like	9.6	9.37842	14.5756	1	1	nucleotide binding			Pf00076	1.00607	0.941058	0.987468	0.845438
IPI00326305.3	Sodium/potassium-transporting ATPase subunit alpha-1	53.37	5.45264	112.982	17	53	catalytic activity; metal ion binding; nucleotide binding; protein binding; transporter activity	cytoplasm; endoplasmic reticulum; endosome; Golgi; membrane	metabolic process; regulation of biological process; transport	Pf00122; Pf00689; Pf00690; Pf00702; Pf08282; Pf12710	0.990371	0.913406	1.03435	0.540639
IPI00365769.5	ras GTPase-activating-like protein IQGAP1	16.72	6.43018	188.714	3	16	enzyme regulator activity; protein binding		cell communication; metabolic process; regulation of biological process; response to stimulus	Pf00307; Pf00616; Pf03836; Pf11016	1.03753	0.690748	0.977667	0.725317
IPI00421601.3	Acid ceramidase	16.5	8.30908	44.4148	1	5	catalytic activity	cytoplasm; vacuole	development; metabolic process; response to stimulus	Pf02275	1.00018	0.990302	0.994901	0.938343
IPI00195958.1	Kinesin-like protein KIF3C	1.38	8.22119	89.76	43	1	catalytic activity; motor activity; nucleotide binding	cytoplasm; cytoskeleton	cellular component movement	Pf00225	0.943339	0.473622	1.08786	0.128349
IPI00369419.4	Uncharacterized protein (Fragment)	36.97	7.88428	18.5668	1	1	protein binding			Pf00241	1.07572	0.436504	0.954002	0.461969
IPI00207766.3	Uncharacterized protein	35.53	9.49561	16.7216	4	3	antioxidant activity; catalytic activity	cytoplasm; endoplasmic reticulum	response to stimulus	Pf01124	0.982571	0.835595	1.07652	0.182937
IPI00951042.1	Uncharacterized protein	5.23	6.39209	84.9968	3	3	metal ion binding; protein binding; signal transducer activity	nucleus	cell communication; metabolic process; regulation of biological process; response to stimulus	Pf00017; Pf01017; Pf02864; Pf02865	1.02826	0.7616	1.02911	0.602902
IPI00192257.1	60S ribosomal protein L18a	38.07	10.7114	20.7189	2	7	structural molecule activity	cytoplasm; cytosol; ribosome	metabolic process	Pf01775	1.00252	0.970759	1.03237	0.563762
IPI00190886.3	2-methoxy-6-polyprenyl-1,4-benzoquinol methylase, mitochondrial	3.06	8.80713	37.2771	1	1	catalytic activity	cytoplasm; mitochondrion	metabolic process	Pf01209; Pf08241; Pf08242; Pf12847	1.00786	0.926207	1.01863	0.737068
IPI00475639.4	Tubulin beta-2A chain	58.88	4.89404	49.875	2	4	catalytic activity; nucleotide binding; structural molecule activity	cytoplasm; cytoskeleton	cell organization and biogenesis; cellular component movement; metabolic process	Pf00091; Pf03953	1.04668	0.624012	0.981653	0.773675
IPI00194958.1	Isoform 2 of Phosphatidylinositol-binding clathrin assembly protein	30.99	8.93896	64.616	11	13	protein binding	cytoplasm; membrane	cell organization and biogenesis; transport	Pf01417; Pf07651	1.03325	0.723103	1.00558	0.917599
IPI00193918.1	Cytochrome c oxidase subunit 5B, mitochondrial	41.86	7.78174	13.9059	2	6	catalytic activity; metal ion binding; transporter activity	cytoplasm; membrane; mitochondrion	response to stimulus	Pf01215	1.04008	0.671854	1.01769	0.749607
IPI00198405.4	Arylsulfatase B	8.14	6.59521	58.9215	2	4	catalytic activity; metal ion binding	cytoplasm; endoplasmic reticulum; Golgi; mitochondrion; vacuole	development; metabolic process; response to stimulus	Pf00884; Pf01663	1.08855	0.366599	0.930654	0.260944
IPI00734588.1	Uncharacterized protein	2.47	5.22412	37.0737	2	1	catalytic activity		metabolic process	Pf01088	1.08456	0.387483	0.947287	0.397339
IPI00205163.3	Uncharacterized protein	29.12	5.13525	20.6963	1	4		cytoplasm; membrane		Pf11938	1.0301	0.747274	1.01954	0.724968
IPI00949329.1	Uncharacterized protein	11.15	6.60986	30.9145	2	2	catalytic activity; nucleotide binding		metabolic process	Pf01370; Pf04321	1.04549	0.632471	0.994519	0.93355
IPI00198327.2	Voltage-dependent anion-selective channel protein 2	52.2	7.48877	31.7256	2	11	nucleotide binding; transporter activity	cytoplasm; membrane; mitochondrion	regulation of biological process; transport	Pf01459	1.01123	0.898392	1.0241	0.665448
IPI00200661.1	Fatty acid synthase	4.15	6.39209	272.478	1	7	catalytic activity; metal ion binding; nucleotide binding; protein binding	cytoplasm	metabolic process	Pf00106; Pf00107; Pf00108; Pf00109; Pf00698; Pf00975; Pf02801; Pf08242; Pf08659; Pf12847	0.988681	0.896499	1.03833	0.495927
IPI00475561.3	60S ribosomal protein L12	35.76	9.42236	17.8346	8	4	RNA binding; structural molecule activity	cytoplasm; ribosome	metabolic process	Pf00298; Pf03946	1.02979	0.749709	1.02295	0.680232
IPI00194222.1	Cytochrome c oxidase subunit 4 isoform 1, mitochondrial	59.76	9.43701	19.5021	1	11	catalytic activity; transporter activity	cytoplasm; membrane; mitochondrion; nucleus	response to stimulus	Pf02936	1.00737	0.930278	1.02805	0.615847
IPI00202570.1	Ras-related protein Rab-2A	46.7	6.53662	23.5207	3	8	catalytic activity; nucleotide binding	cytoplasm; endoplasmic reticulum; Golgi; membrane; nucleus	cell communication; metabolic process; regulation of biological process; response to stimulus; transport	Pf00025; Pf00071; Pf04670; Pf08477	1.01446	0.871848	0.992396	0.906952
IPI00326433.11	10 kDa heat shock protein, mitochondrial	80.39	8.92432	10.8949	4	10	nucleotide binding; protein binding	cytoplasm; mitochondrion; organelle lumen	metabolic process; response to stimulus	Pf00166	1.0043	0.955837	1.03493	0.534036
IPI00203766.1	Isoform 1 of Mitochondrial peptide methionine sulfoxide reductase	48.93	8.07471	25.8347	5	10	catalytic activity	cytoplasm; mitochondrion	metabolic process	Pf01625	0.961646	0.633745	1.06432	0.260004
IPI00325136.5	Isoform SCPx of Non-specific lipid-transfer protein	17	7.03467	58.7754	4	9	catalytic activity	cytoplasm; mitochondrion	metabolic process; transport	Pf00108; Pf02036; Pf02803; Pf08545	1.01153	0.895903	1.01009	0.853911
IPI00476178.3	Proteasome subunit alpha type-3	20.39	5.43994	28.4011	3	5	catalytic activity	cytoplasm; nucleus; proteasome	metabolic process	Pf00227; Pf10584	1.00667	0.936118	0.967788	0.60961
IPI00196684.3	cAMP-dependent protein kinase type II-alpha regulatory subunit	22.94	4.93213	45.5117	4	7	enzyme regulator activity; nucleotide binding; protein binding	cytoplasm; cytoskeleton; membrane	cell communication; cell organization and biogenesis; metabolic process; regulation of biological process; response to stimulus	Pf00027; Pf02197; Pf05758	1.0229	0.803816	1.00681	0.900049
IPI00199670.4	Serine (Or cysteine) peptidase inhibitor, clade F, member 1, isoform CRA_c	24.16	6.46826	46.4362	2	7	enzyme regulator activity	extracellular	cell differentiation; cell proliferation; defense response; development; metabolic process; regulation of biological process; reproduction; response to stimulus	Pf00079	1.02631	0.776804	0.945339	0.379591
IPI00205295.1	Large neutral amino acids transporter small subunit 2	4.5	5.73193	58.1526	1	2	transporter activity	cytoplasm; membrane	transport	Pf00324	1.05125	0.591953	0.941386	0.344987
IPI00190616.3	Uncharacterized protein	13.67	6.60986	87.4778	5	9	protein binding			Pf00092; Pf08487	1.0469	0.622447	0.955164	0.473669
IPI00366398.2	Eukaryotic translation initiation factor 3 subunit E	15.96	6.03662	52.1874	2	6	protein binding; RNA binding	cytoplasm; nucleus; organelle lumen	metabolic process	Pf01399; Pf09440	1.02044	0.823468	1.02171	0.696337
IPI00208038.1	Eukaryotic translation initiation factor 3 subunit H	10.23	6.66846	39.88	2	2	protein binding; RNA binding	cytoplasm	metabolic process	Pf01398	1.04251	0.65403	0.968437	0.616991
IPI00191681.1	Integrin beta-1	16.9	6.07471	88.4364	1	12	protein binding; receptor activity	cell surface; cytoplasm; extracellular; membrane	cell communication; cell death; cell differentiation; cell organization and biogenesis; cell proliferation; cellular component movement; cellular homeostasis; development; metabolic process; regulation of biological process; reproduction; response to stimulus; transport	Pf00362; Pf07965; Pf08725	1.07133	0.462276	0.975919	0.704375
IPI00371634.1	Uncharacterized protein	17.55	8.88037	27.894	1	4		cytoplasm; endoplasmic reticulum; Golgi; membrane	cell communication; cell death; cellular homeostasis; metabolic process; regulation of biological process; response to stimulus; transport	Pf05529	1.05098	0.593769	0.997676	0.973142
IPI00195649.1	Gamma-aminobutyric acid receptor-associated protein-like 2	6.84	8.104	13.6581	2	1		cytoplasm; Golgi; membrane; vacuole	cell communication; cell organization and biogenesis; metabolic process; response to stimulus; transport	Pf02991; Pf04110	1.06476	0.502609	0.966801	0.598449
IPI00191860.4	Uncharacterized protein	15.66	5.17334	9.44261	2	1		nucleus	metabolic process	Pf01423	1.24608	0.0200844	0.84691	0.00924712
IPI00205157.1	Hydroxyacyl-coenzyme A dehydrogenase, mitochondrial	73.57	8.76318	34.4259	2	17	catalytic activity; nucleotide binding	cytoplasm; membrane; mitochondrion; nucleus; organelle lumen	cell communication; metabolic process; regulation of biological process; response to stimulus; transport	Pf00725; Pf01266; Pf02737; Pf07992	0.953536	0.560382	1.08209	0.154234
IPI00187695.1	Uncharacterized protein	11.67	9.92041	6.90965	1	1		cytoplasm; membrane; mitochondrion		Pf08039	1.00207	0.974466	1.02643	0.636045
IPI00387972.2	Uncharacterized protein	2.5	5.69385	60.5915	1	1	nucleotide binding; protein binding	cytoplasm	metabolic process	Pf00118	1.3034	0.00514364	0.790016	0.000221376
IPI00197555.6	Succinyl-CoA ligase [GDP-forming] subunit alpha, mitochondrial	59.83	9.48096	36.125	1	14	catalytic activity; nucleotide binding; protein binding	cytoplasm; membrane; mitochondrion; organelle lumen	metabolic process	Pf00549; Pf02629	1.01225	0.889992	1.00672	0.901384
IPI00371993.5	leucine rich repeat neuronal 2	1.47	7.66455	83.3342	1	1	protein binding			Pf00047; Pf07679; Pf12799	0.991739	0.927098	1.03846	0.49446
IPI00231694.7	Xanthine dehydrogenase/oxidase	27.2	7.25439	146.149	16	24	catalytic activity; metal ion binding	cytoplasm; cytosol; extracellular	metabolic process; response to stimulus	Pf00941; Pf01315; Pf01799; Pf02738; Pf03450; Pf11715	1.02484	0.788441	0.994036	0.927503
IPI00392583.4	Dynein light chain roadblock-type 1	29.17	7.25439	10.9828	2	2	catalytic activity; motor activity	cytoplasm; cytoskeleton	cellular component movement; response to stimulus; transport	Pf03259	1.08272	0.397364	0.951226	0.434626
IPI00388209.2	Uncharacterized protein	23.62	4.4751	59.1811	1	11	catalytic activity; metal ion binding; protein binding; RNA binding	membrane	cell organization and biogenesis; metabolic process	Pf07915; Pf12999	1.04272	0.652512	0.990378	0.881708
IPI00364151.3	polyribonucleotide nucleotidyltransferase 1, mitochondrial	1.91	8.1333	85.8435	1	2	catalytic activity; RNA binding		metabolic process	Pf00013; Pf00575; Pf01138; Pf03725; Pf03726	1.02667	0.774039	1.05851	0.304064
IPI00205749.2	Uncharacterized protein	8.72	6.0874	61.7005	5	1	catalytic activity	membrane	metabolic process	Pf00135; Pf00326; Pf07859	0.978996	0.800215	1.05209	0.358481
IPI00959543.1	rCG44510-like	8.39	9.61279	17.2423	1	1				Pf01248	1.07045	0.467579	0.962369	0.549385
IPI00767085.2	potassium channel tetramerisation domain containing 12	15.9	5.80811	35.8518	1	4	protein binding		cell organization and biogenesis	Pf02214	1.03877	0.681528	0.97773	0.726072
IPI00196794.3	Ras-related protein Rab-14	51.16	6.21436	23.9119	16	9	catalytic activity; nucleotide binding; protein binding	cytoplasm; cytosol; endoplasmic reticulum; endosome; Golgi; membrane; nucleus; vacuole	cell communication; development; metabolic process; regulation of biological process; response to stimulus; transport	Pf00009; Pf00025; Pf00071; Pf04670; Pf08477	1.03541	0.706686	1.01801	0.745225
IPI00360300.3	Uncharacterized protein (Fragment)	0.89	4.98291	102.107	2	1	protein binding; transporter activity	membrane	transport	Pf03810	1.03041	0.744881	1.00019	0.994709
IPI00231968.4	Uncharacterized protein	60.5	5.56689	35.8711	2	16	metal ion binding			Pf00191	1.03494	0.710242	1.00025	0.993803
IPI00212015.1	Medium-chain specific acyl-CoA dehydrogenase, mitochondrial	45.84	8.41162	46.5258	1	16	catalytic activity; protein binding	cytoplasm; membrane; mitochondrion; organelle lumen	cell differentiation; cell organization and biogenesis; development; metabolic process; regulation of biological process; response to stimulus	Pf00441; Pf02770; Pf02771; Pf08028; Pf11794	1.01875	0.837042	1.01471	0.789985
IPI00371266.1	nascent polypeptide-associated complex subunit alpha isoform 1	32.56	4.56396	23.3697	2	5	protein binding	cytoplasm; nucleus		Pf01849	1.04948	0.604214	0.995257	0.942801
IPI00471524.1	Uncharacterized protein	15.09	8.01611	60.9871	16	1	catalytic activity		metabolic process	Pf00201; Pf04101	0.976742	0.778048	1.04954	0.381876
IPI00208152.2	Isoform 1 of Bifunctional protein NCOAT	1.42	4.91943	102.852	2	1	catalytic activity	cytoplasm; nucleus	cell communication; cell death; cell organization and biogenesis; cellular homeostasis; metabolic process; regulation of biological process; response to stimulus; transport	Pf07555	1.06623	0.493416	0.967796	0.609706
IPI00389152.4	Uncharacterized protein	61.63	8.71924	10.0649	3	5	catalytic activity; transporter activity	cytoplasm; mitochondrion		Pf02297	0.987998	0.889673	1.03773	0.50249
IPI00475866.2	Uncharacterized protein	0.95	6.78564	270.341	2	1	catalytic activity; nucleotide binding	membrane	metabolic process	Pf00005; Pf12698	0.950555	0.534337	1.08584	0.136986
IPI00366435.1	Uncharacterized protein	7.4	5.2749	69.9648	7	3		cytoplasm; Golgi; membrane	transport	Pf00790; Pf02883; Pf03127	1.07046	0.467495	0.930031	0.256516
IPI00568124.2	Isoform 1 of Trimethyllysine dioxygenase, mitochondrial	42.52	8.41162	49.5361	2	19	catalytic activity; metal ion binding	cytoplasm; mitochondrion; organelle lumen	metabolic process	Pf02668	0.924312	0.331463	1.11125	0.0569134
IPI00231418.5	Lamin-B1	16.7	5.22412	66.5656	1	8	catalytic activity; motor activity; protein binding; structural molecule activity	cytoskeleton; membrane; nucleus; organelle lumen	metabolic process; regulation of biological process	Pf00038; Pf00932; Pf01576; Pf09726; Pf10186; Pf12128	1.03926	0.677857	0.991467	0.895323
IPI00369350.3	S-phase kinase-associated protein 1	12.27	4.53857	18.6603	1	2	catalytic activity	cytoplasm; cytosol; nucleus	cell organization and biogenesis; metabolic process	Pf01466; Pf03931	1.03746	0.691287	1.00865	0.874085
IPI00208215.2	Thioredoxin-dependent peroxide reductase, mitochondrial	47.08	7.54736	28.2775	1	8	antioxidant activity; catalytic activity; enzyme regulator activity; protein binding	cytoplasm; cytosol; endosome; mitochondrion	cell death; cell differentiation; cell organization and biogenesis; cell proliferation; cellular homeostasis; development; metabolic process; regulation of biological process; response to stimulus	Pf00578; Pf08534; Pf10417	0.987389	0.883595	1.04377	0.438228
IPI00554034.2	Ras-related protein Rab-6A	15.38	5.5415	23.5749	18	2	catalytic activity; enzyme regulator activity; nucleotide binding; protein binding; transporter activity	cytoplasm; Golgi; membrane; nucleus	cell communication; metabolic process; regulation of biological process; response to stimulus; transport	Pf00025; Pf00071; Pf02421; Pf04670; Pf08477; Pf09439	0.956349	0.585423	1.01099	0.841347
IPI00557975.1	Acyl-CoA dehydrogenase family member 11	5.26	8.17725	87.3156	1	2	catalytic activity	cytoplasm; mitochondrion	metabolic process	Pf00441; Pf01636; Pf02770; Pf02771; Pf08028	1.04718	0.620439	0.986272	0.830588
IPI00949175.1	Uncharacterized protein	14.81	10.1401	14.9968	2	2				Pf09360	0.926611	0.347147	1.02139	0.700553
IPI00210062.6	Gamma-synuclein	7.32	4.79248	12.9685	2	1	protein binding	cytoplasm; cytoskeleton	development; response to stimulus	Pf01387	1.01425	0.873597	1.01862	0.737096
IPI00212499.1	Iodotyrosine dehalogenase 1	15.09	6.55127	32.8252	1	3	antioxidant activity; catalytic activity	membrane	metabolic process	Pf00881	1.02669	0.773834	0.992387	0.906833
IPI00362014.6	talin-1	33.81	6.20166	269.504	7	48	protein binding; structural molecule activity	cytoskeleton; membrane	cell organization and biogenesis	Pf00373; Pf01608; Pf02174; Pf08913; Pf09141; Pf09379	1.05783	0.547378	0.979475	0.747148
IPI00366091.1	Uncharacterized protein	8.23	7.1958	82.2252	1	4	protein binding	cytoplasm; membrane		Pf00018; Pf00640; Pf07653; Pf08416	1.08449	0.387864	0.964484	0.572586
IPI00390801.3	Uncharacterized protein	33.9	8.1333	56.593	8	8	nucleotide binding; RNA binding	membrane; nucleus	metabolic process	Pf00076	0.971073	0.722901	1.0457	0.418896
IPI00869998.3	Proteasome subunit beta type-5	19.39	7.02002	28.5672	1	4	catalytic activity	cytoplasm; nucleus; proteasome	metabolic process; response to stimulus	Pf00227	0.95825	0.6026	1.05567	0.3274
IPI00373331.3	Uncharacterized protein	31.82	8.82178	60.382	9	14		cytoplasm; mitochondrion		Pf00144	1.0103	0.90608	1.03158	0.573147
IPI00476295.7	Adenosylhomocysteinase	54.17	6.53662	47.5072	3	17	catalytic activity; nucleotide binding; protein binding	cytoplasm; cytosol; nucleus	defense response; metabolic process; response to stimulus	Pf00208; Pf00670; Pf02826; Pf05221	1.0366	0.697714	0.990478	0.882957
IPI00205374.1	Hydroxymethylglutaryl-CoA lyase, mitochondrial	55.38	8.41162	34.1697	2	16	catalytic activity; metal ion binding; protein binding	cytoplasm; membrane; mitochondrion; organelle lumen	cell organization and biogenesis; development; metabolic process; response to stimulus	Pf00682	0.990365	0.913344	1.04686	0.407472
IPI00201060.4	Prelamin-A/C	45.26	6.97607	74.2788	1	6	structural molecule activity	cytoskeleton; nucleus; organelle lumen	cell communication; cell death; cell differentiation; cell organization and biogenesis; cellular component movement; development; regulation of biological process; reproduction; response to stimulus; transport	Pf00038; Pf00932; Pf12128	1.02726	0.769377	0.984411	0.807566
IPI00417646.1	olfactory receptor Olr769	1.6	7.97217	35.1372	2	1	receptor activity; signal transducer activity	membrane	cell communication; regulation of biological process; response to stimulus	Pf00001	0.779059	0.00188928	1.32797	3.15104e-07
IPI00192246.1	Cytochrome c oxidase subunit 5A, mitochondrial	50	6.53662	16.1193	3	8	catalytic activity; metal ion binding; transporter activity	cytoplasm; membrane; mitochondrion		Pf02284	0.984127	0.851062	1.04306	0.445501
IPI00370658.1	Uncharacterized protein	2.06	7.40088	82.5605	1	2		cytoplasm; nucleus; organelle lumen; spliceosomal complex		Pf04696; Pf04697	1.0385	0.683552	1.02421	0.664042
IPI00760152.1	Isoform 3 of NADH-cytochrome b5 reductase 3	44.24	8.14795	31.5713	3	9	catalytic activity		metabolic process	Pf00175; Pf00970	0.94642	0.49913	1.06236	0.274266
IPI00372499.1	Transmembrane protein 109	4.94	9.77393	26.2254	1	1		cytoplasm; endoplasmic reticulum; membrane; nucleus			1.02391	0.795798	0.99064	0.884979
IPI00361390.1	Uncharacterized protein	2.86	5.41455	39.6294	2	1	catalytic activity; nucleotide binding		metabolic process	Pf00334; Pf07986	1.01559	0.862688	1.01917	0.729757
IPI00231148.8	Glycerol-3-phosphate dehydrogenase [NAD+], cytoplasmic	57.88	6.59521	37.4282	4	15	catalytic activity; nucleotide binding; protein binding	cytoplasm; cytosol; mitochondrion	metabolic process	Pf01210; Pf07479	0.95332	0.558474	1.058	0.308163
IPI00205598.1	GrpE protein homolog 1, mitochondrial	32.72	8.38232	24.2819	1	7	enzyme regulator activity; nucleotide binding; protein binding	cytoplasm; mitochondrion; organelle lumen	metabolic process	Pf01025	1.03021	0.746465	1.01588	0.774006
IPI00194471.1	Proteasome (Prosome, macropain) 26S subunit, non-ATPase, 5 (Predicted), isoform CRA_b	6.15	5.2749	55.8179	1	2	protein binding	proteasome	metabolic process	Pf10508	1.05446	0.56993	0.956672	0.489074
IPI00215107.3	40S ribosomal protein SA	50.85	4.86865	32.8034	7	11	receptor activity; structural molecule activity	cytoplasm; cytosol; extracellular; membrane; nucleus; ribosome	cell differentiation; cell organization and biogenesis; metabolic process; transport	Pf00318	1.03797	0.687478	1.02352	0.672928
IPI00231107.5	Parathymosin	22.55	4.1958	11.5522	1	3	enzyme regulator activity; metal ion binding	cytoplasm; cytosol	metabolic process; regulation of biological process		1.02517	0.785818	1.02269	0.683657
IPI00782359.2	Uncharacterized protein	1.07	7.28369	96.4091	3	1	transporter activity	cytoplasm; membrane; vacuole	transport	Pf01496	1.15255	0.132621	0.898344	0.0933
IPI00365293.2	Uncharacterized protein	17.18	8.76318	28.9686	2	3	catalytic activity		metabolic process	Pf01596; Pf12847	0.962527	0.641915	1.17641	0.00338323
IPI00766278.1	small nuclear ribonucleoprotein polypeptide D3-like	31.75	10.3159	13.9073	1	3				Pf01423	1.03209	0.731952	1.01147	0.834705
IPI00768220.1	CG10184-like	5.63	7.28369	42.432	1	1	catalytic activity		metabolic process	Pf00266; Pf01212	1.22053	0.0351351	0.84858	0.0101144
IPI00194059.1	Uncharacterized protein	6.47	7.37158	46.1842	2	2				Pf00022	1.00474	0.952182	0.977437	0.722552
IPI00212969.3	Isoform B0b of Heterogeneous nuclear ribonucleoproteins A2/B1	47.92	9.02686	33.9383	7	11	nucleotide binding			Pf00076	1.031	0.740331	1.01412	0.798031
IPI00959434.1	intersectin-1-like isoform 3	0.82	8.5874	79.5188	4	1	protein binding			Pf00018; Pf07653	1.00927	0.914591	1.02657	0.634273
IPI00777493.2	Uncharacterized protein	6.7	5.92236	25.3181	2	1				Pf04818	0.987017	0.879874	1.04985	0.379016
IPI00366220.3	Uncharacterized protein	4.54	7.15186	59.1014	1	1	nucleotide binding; RNA binding	nucleus; organelle lumen	cell organization and biogenesis; metabolic process	Pf00076	0.988573	0.895421	1.08782	0.128512
IPI00869637.2	ladinin	13.68	9.70068	57.3621	5	7	structural molecule activity				0.971118	0.723327	1.02312	0.678142
IPI00202111.1	Up-regulated during skeletal muscle growth protein 5	43.1	9.83252	6.40337	3	2		cytoplasm; membrane; mitochondrion			1.00797	0.925278	1.04083	0.468901
IPI00914170.1	Uncharacterized protein	5.31	8.32373	85.7616	1	4	catalytic activity	cytoplasm; endoplasmic reticulum; membrane	metabolic process	Pf02516	0.985709	0.86683	1.01677	0.761952
IPI00365423.1	Uncharacterized protein	30.9	5.10986	65.2809	1	9	catalytic activity; protein binding	chromosome; cytoplasm; cytosol	cell death; metabolic process; regulation of biological process		1.04048	0.668903	0.984662	0.810665
IPI00212603.1	Pyridoxine-5'-phosphate oxidase	20.31	8.41162	30.165	1	4	catalytic activity; nucleotide binding		metabolic process	Pf01243; Pf10590; Pf12766	0.974519	0.756307	0.994212	0.929704
IPI00213538.6	Carnitine O-palmitoyltransferase 1, liver isoform	17.85	8.54346	88.0687	1	12	catalytic activity; protein binding	cytoplasm; membrane; mitochondrion	cell communication; cell organization and biogenesis; metabolic process; regulation of biological process; response to stimulus; transport	Pf00755	1.02467	0.7898	1.00553	0.91827
IPI00567919.3	Uncharacterized protein	12.67	7.66455	105.385	2	2	transporter activity	cytoplasm; membrane	transport	Pf01602; Pf02296; Pf02883	1.05537	0.563844	1.01354	0.80607
IPI00470251.2	Y+L amino acid transporter 1	2.93	5.42725	55.6051	1	1	transporter activity	membrane	transport	Pf00324; Pf03222	1.03406	0.716948	1.01574	0.775982
IPI00196620.1	Cubilin	13.94	5.69385	398.732	8	39	metal ion binding; protein binding; receptor activity	cytoplasm; endoplasmic reticulum; endosome; Golgi; membrane; organelle lumen; vacuole	cell organization and biogenesis; development; metabolic process; response to stimulus; transport	Pf00008; Pf00431; Pf07645; Pf12947	1.02211	0.810072	1.01841	0.739965
IPI00421376.1	Mitochondrial import receptor subunit TOM40 homolog	8.86	8.35303	37.8952	1	3	transporter activity	cytoplasm; membrane; mitochondrion	cell organization and biogenesis; regulation of biological process; transport	Pf01459	1.04141	0.662073	0.994476	0.933021
IPI00476899.1	Uncharacterized protein	31.56	4.71631	24.6603	3	5	RNA binding	cytoplasm	metabolic process	Pf00736	1.10189	0.302542	0.970254	0.637841
IPI00211206.7	PDZ and LIM domain protein 1	8.87	7.23975	35.5618	1	2	metal ion binding; protein binding	cytoplasm; cytoskeleton; nucleus; organelle lumen	metabolic process; regulation of biological process; response to stimulus	Pf00412; Pf00595	1.07446	0.443782	0.988063	0.852841
IPI00951259.1	Uncharacterized protein	24.32	5.73193	275.144	2	43	protein binding			Pf00307; Pf00630	1.03737	0.691936	0.997824	0.974986
IPI00365935.3	Prostaglandin E synthase 3	41.88	4.55127	18.7094	2	6	catalytic activity; protein binding	cytoplasm; cytoskeleton	cell death; metabolic process; regulation of biological process	Pf04969	1.01409	0.874943	1.02709	0.62776
IPI00562876.1	Uncharacterized protein	2.15	6.0874	244.72	2	3	catalytic activity; DNA binding; nucleotide binding	nucleus; spliceosomal complex	metabolic process	Pf00270; Pf00271; Pf02889; Pf04851	1.0886	0.366323	0.91825	0.18202
IPI00230937.5	Phosphatidylethanolamine-binding protein 1	77.01	5.79541	20.7884	2	10	enzyme regulator activity; nucleotide binding; protein binding	cell surface; cytoplasm; endoplasmic reticulum; extracellular; Golgi; membrane; mitochondrion	cell communication; cell differentiation; cell organization and biogenesis; development; metabolic process; regulation of biological process; reproduction; response to stimulus	Pf01161	1.01868	0.837655	1.00402	0.93978
IPI00760117.1	Isoform 2 of Catechol O-methyltransferase	77.83	5.30029	24.7314	2	14	catalytic activity; metal ion binding		cell communication; metabolic process	Pf01596; Pf12847	1.0519	0.587457	0.989703	0.873277
IPI00209291.1	Extended synaptotagmin-1	3.31	5.69385	121.084	4	2	protein binding	membrane		Pf00168	1.08742	0.372432	0.967943	0.611372
IPI00950185.1	Uncharacterized protein (Fragment)	2.04	7.1958	55.3752	6	1	catalytic activity			Pf00149	0.985195	0.861702	1.05412	0.340619
IPI00869806.1	Alpha-centractin	21.01	6.63916	42.5869	1	2	nucleotide binding	cytoplasm; cytoskeleton		Pf00022	0.96449	0.660248	1.03743	0.505802
IPI00214398.1	MOSC domain-containing protein 2, mitochondrial	46.15	8.67529	38.2237	3	14	catalytic activity; metal ion binding	cytoplasm; membrane; mitochondrion	metabolic process	Pf03473; Pf03476	0.955107	0.574309	1.05134	0.365281
IPI00326225.3	D-amino-acid oxidase	65.03	7.18115	38.7956	44	16	catalytic activity; nucleotide binding; protein binding	cytoplasm; cytosol; membrane; mitochondrion	metabolic process	Pf01266; Pf03721	0.962288	0.639694	1.08309	0.149455
IPI00366405.2	Uncharacterized protein	4.32	6.06201	36.7527	1	1				Pf07159	0.94905	0.521394	1.09489	0.101709
IPI00870104.1	Uncharacterized protein	5.69	8.96826	37.4034	1	2	catalytic activity	cytoplasm; mitochondrion	metabolic process	Pf00175; Pf08030	1.07367	0.448436	0.967866	0.610495
IPI00565023.1	Uncharacterized protein	11.9	6.81494	19.3632	10	2				Pf06784	1.04822	0.613098	0.991392	0.894389
IPI00362587.3	53 kDa protein	11	9.36377	52.6415	7	5	metal ion binding; nucleotide binding	cytoplasm; nucleus		Pf00076; Pf00641	1.00242	0.971528	1.03725	0.507836
IPI00230914.5	60S ribosomal protein L5	35.69	9.74463	34.4367	4	10	RNA binding; structural molecule activity	cytoplasm; nucleus; organelle lumen; ribosome	metabolic process; regulation of biological process; response to stimulus	Pf00861	1.03129	0.738133	0.997539	0.971413
IPI00210090.3	SP120	21.3	6.23975	87.6936	1	13	protein binding			Pf00622	1.0486	0.610423	0.999095	0.990913
IPI00365054.3	FGGY carbohydrate kinase domain containing	16.12	6.44287	60.2144	2	6	catalytic activity		cellular homeostasis; metabolic process	Pf00370; Pf02782	1.05573	0.561412	1.01644	0.766366
IPI00391281.3	Uncharacterized protein	13.79	10.3745	10.5935	3	1	structural molecule activity	cytoplasm; ribosome	metabolic process		1.08613	0.379173	0.957104	0.493527
IPI00201137.1	Coatomer protein complex, subunit epsilon (Predicted), isoform CRA_a	18.51	5.12256	34.6315	1	3	protein binding; structural molecule activity	cytoplasm; Golgi; membrane	transport	Pf04733	1.01472	0.869735	1.04593	0.416618
IPI00324673.3	Isoform Alpha-2 of Thyroid hormone receptor alpha	4.88	7.25439	55.0366	2	2	DNA binding; metal ion binding; protein binding; receptor activity; RNA binding; signal transducer activity	cytoplasm; cytosol; nucleus	cell communication; cell death; cell differentiation; cell organization and biogenesis; development; metabolic process; regulation of biological process; reproduction; response to stimulus; transport	Pf00104; Pf00105	0.934136	0.401419	1.11303	0.053268
IPI00948254.1	Uncharacterized protein	31.23	7.26904	34.4497	2	7	catalytic activity	cytoplasm; membrane; mitochondrion; organelle lumen	metabolic process	Pf02779; Pf02780	0.99364	0.946129	1.02861	0.609045
IPI00562853.2	Uncharacterized protein	1.42	6.62451	64.245	3	1	catalytic activity; nucleotide binding	cytoplasm; membrane; mitochondrion	metabolic process	Pf02263; Pf02841; Pf05879; Pf07960; Pf09731	0.701974	1.03936e-05	1.48136	1.40319e-12
IPI00363265.3	Stress-70 protein, mitochondrial	59.79	6.30322	73.8119	4	34	nucleotide binding; protein binding	cell surface; cytoplasm; mitochondrion; nucleus; organelle lumen	cell organization and biogenesis; metabolic process; response to stimulus; transport	Pf00012; Pf06723	1.02363	0.797991	1.02009	0.717618
IPI00205912.3	Non-POU domain-containing octamer-binding protein	9.45	8.95361	54.8906	1	2	DNA binding; nucleotide binding; protein binding; RNA binding	nucleus; organelle lumen	metabolic process; regulation of biological process; response to stimulus	Pf00076; Pf08075	0.986343	0.873147	1.02206	0.691812
IPI00464520.1	Uncharacterized protein	55.19	7.00537	27.665	4	10	antioxidant activity; catalytic activity; protein binding	cytoplasm	metabolic process; response to stimulus	Pf00043; Pf02798	1.01281	0.885383	1.03701	0.510471
IPI00231434.6	Peptidyl-prolyl cis-trans isomerase FKBP1A	25	8.1626	11.9151	2	2	catalytic activity; protein binding	cytoplasm; cytosol; endoplasmic reticulum; membrane	metabolic process; regulation of biological process; response to stimulus; transport	Pf00254	1.05479	0.567723	0.991223	0.892273
IPI00325135.3	14-3-3 protein epsilon	70.98	4.7417	29.1554	1	13	enzyme regulator activity; protein binding	cytoplasm; cytoskeleton; mitochondrion	cell communication; cell differentiation; cellular component movement; development; metabolic process; regulation of biological process; response to stimulus; transport	Pf00244	1.03711	0.693903	1.00652	0.904221
IPI00213659.3	2,4-dienoyl-CoA reductase, mitochondrial	52.54	8.93896	36.1097	1	14	catalytic activity; nucleotide binding	cytoplasm; mitochondrion; nucleus	cell organization and biogenesis; metabolic process	Pf00106; Pf00148; Pf08659	0.989452	0.904213	1.06353	0.265664
IPI00557984.3	Uncharacterized protein (Fragment)	38.4	5.93506	53.8599	4	12	catalytic activity; nucleotide binding		metabolic process	Pf00106; Pf02036	1.02235	0.80817	1.03734	0.506868
IPI00950965.1	Adenine phosphoribosyltransferase	53.89	6.56592	19.5334	2	8	catalytic activity; nucleotide binding	cytoplasm	development; metabolic process; reproduction; response to stimulus; transport	Pf00156	1.03798	0.687422	1.01157	0.833301
IPI00627068.1	Splicing factor proline/glutamine rich	17.88	9.43701	75.4393	2	10	nucleotide binding; protein binding			Pf00076; Pf08075	1.06061	0.529154	1.00675	0.900941
IPI00198486.4	Uncharacterized protein	4.65	7.15186	135.581	1	4	transporter activity	cytoplasm; endosome; Golgi; membrane	cell differentiation; cell organization and biogenesis; cellular homeostasis; development; regulation of biological process; transport	Pf01602; Pf06375	0.968732	0.700428	1.05094	0.368927
IPI00851115.1	Uncharacterized protein	57.86	7.84033	58.6411	2	3	catalytic activity	cytoplasm; mitochondrion		Pf01039	1.07552	0.437647	0.995149	0.941447
IPI00189534.3	Uncharacterized protein	0.9	5.10986	88.2947	1	1	catalytic activity			Pf00753; Pf07521; Pf10996; Pf12706	1.12759	0.202835	0.923672	0.214143
IPI00768167.1	beta tubulin 1, class VI-like	11.73	5.10986	50.3836	1	1	catalytic activity; nucleotide binding; structural molecule activity	cytoskeleton	cell organization and biogenesis; cellular component movement; metabolic process	Pf00091; Pf03953	1.09549	0.332194	0.950812	0.430616
IPI00360296.4	Uncharacterized protein	0.79	7.03467	98.3882	1	1	receptor activity; signal transducer activity	membrane	cell communication; regulation of biological process; response to stimulus	Pf00002; Pf01825; Pf02793	0.89392	0.16487	1.16542	0.00575328
IPI00471757.1	Alpha-N-acetylgalactosaminidase	18.31	5.85889	46.8405	3	7	catalytic activity	cytoplasm; vacuole	metabolic process	Pf02065	1.11768	0.237744	0.946018	0.385727
IPI00198418.1	Uncharacterized protein	25	9.15869	10.7536	5	2		nucleus	metabolic process	Pf01423	1.01956	0.830523	0.997532	0.971333
IPI00212796.3	GTP-binding nuclear protein Ran	40.74	7.48877	24.4076	3	8	catalytic activity; nucleotide binding	cytoplasm; nucleus	cell communication; cell division; cell organization and biogenesis; metabolic process; regulation of biological process; response to stimulus; transport	Pf00025; Pf00071; Pf01926; Pf08477	1.03891	0.680481	1.01106	0.840388
IPI00231146.7	Histidine triad nucleotide-binding protein 1	76.98	6.87354	13.7681	3	6	catalytic activity	cytoplasm	cell organization and biogenesis; metabolic process; transport	Pf01230; Pf11969	0.971277	0.724862	1.05312	0.349399
IPI00203255.1	programmed cell death protein 6	10.99	5.64307	21.8908	1	2	metal ion binding			Pf00036	1.11146	0.261887	0.923389	0.212379
IPI00198667.7	Clusterin	12.08	5.70654	51.3423	3	4	catalytic activity; protein binding	cytoplasm; cytosol; endoplasmic reticulum; extracellular; membrane; mitochondrion; nucleus	cell communication; cell death; cell differentiation; cell organization and biogenesis; cell proliferation; development; metabolic process; regulation of biological process; reproduction; response to stimulus	Pf01093	1.09286	0.344972	0.978817	0.739183
IPI00768827.3	Isoform 2 of Acyl-CoA-binding domain-containing protein 5	2.34	5.52881	52.4563	4	1				Pf00887	1.14765	0.144543	0.908082	0.131251
IPI00200542.3	ATP-binding cassette sub-family B member 8, mitochondrial	9.24	9.5249	77.7211	1	4	catalytic activity; nucleotide binding; transporter activity	cytoplasm; membrane; mitochondrion; nucleus; organelle lumen	metabolic process; transport	Pf00005; Pf00664; Pf02463; Pf06414	0.994833	0.958066	0.998739	0.986453
IPI00858359.2	Uncharacterized protein	54.07	4.91943	19.8415	1	3	metal ion binding	cytoplasm; cytoskeleton		Pf00036	1.09311	0.343727	0.996317	0.9561
IPI00363563.4	Alanyl-tRNA synthetase, cytoplasmic	16.74	5.61768	106.723	2	12	catalytic activity; metal ion binding; nucleotide binding; RNA binding	cytoplasm	metabolic process	Pf01411; Pf02272; Pf07973	1.0325	0.728778	1.00818	0.880729
IPI00392592.1	Mitochondrial import inner membrane translocase subunit TIM16	10.48	6.80029	13.722	2	1		cytoplasm; membrane; mitochondrion	transport	Pf03656	1.06321	0.512414	0.981265	0.768935
IPI00198080.1	Prenylcysteine oxidase	4.37	7.09326	56.2516	7	1	catalytic activity; transporter activity	cytoplasm; extracellular; membrane; vacuole	metabolic process; transport	Pf01266; Pf01593; Pf01946; Pf04820; Pf07156; Pf07992	1.15984	0.116371	0.899576	0.0975698
IPI00193648.3	GTPase activating protein (SH3 domain) binding protein 1	8.82	5.59229	51.7548	3	3	nucleotide binding		transport	Pf00076; Pf02136	1.06088	0.527436	0.965538	0.58429
IPI00327093.4	ATP-binding cassette sub-family G member 2	4.87	9.11475	72.9139	1	3	catalytic activity; nucleotide binding; protein binding; transporter activity	membrane; nucleus	development; metabolic process; reproduction; response to stimulus; transport	Pf00005; Pf01061; Pf12698	1.12577	0.208912	0.954236	0.464309
IPI00369397.5	Histone H2A	43.36	10.7407	15.1054	2	2	DNA binding; protein binding	chromosome; nucleus; organelle lumen	cell organization and biogenesis; metabolic process; regulation of biological process; reproduction; response to stimulus	Pf00125	1.03406	0.716948	0.968525	0.618
IPI00212723.2	heterogeneous nuclear ribonucleoprotein A/B	31.23	7.91357	30.8343	5	7	nucleotide binding			Pf00076; Pf08143	1.06167	0.522288	1.00467	0.930495
IPI00212811.1	Cathepsin B	43.07	5.60498	37.4456	2	11	catalytic activity; protein binding	cell surface; cytoplasm; extracellular; membrane; mitochondrion; vacuole	cell death; development; metabolic process; regulation of biological process; reproduction; response to stimulus	Pf00112; Pf08127	1.09086	0.354895	0.970298	0.63835
IPI00421904.2	Isoform 1 of Reticulon-3	3.3	5.10986	101.454	7	3		cytoplasm; endoplasmic reticulum; Golgi; membrane	cell death; transport	Pf02453	1.0278	0.765182	1.01546	0.779793
IPI00957172.1	MACRO domain containing 2	1.66	4.69092	52.4926	1	1			reproduction; transport	Pf01661; Pf02438	1.09236	0.347436	0.955471	0.476787
IPI00211732.4	ADAM metallopeptidase domain 10	4.13	7.07861	78.1986	3	2	catalytic activity; metal ion binding	membrane	metabolic process	Pf00200; Pf01421; Pf01562	1.00196	0.97538	1.04489	0.426981
IPI00187731.4	Isoform 2 of Tropomyosin beta chain	48.94	4.66553	32.9376	46	3	structural molecule activity		cell communication	Pf00261; Pf12718	1.01988	0.827972	1.01962	0.723792
IPI00201561.3	Peroxiredoxin-2	31.31	5.59229	21.7701	2	7	antioxidant activity; catalytic activity	cytoplasm; cytosol	cell death; metabolic process; regulation of biological process; response to stimulus	Pf00578; Pf08534; Pf10417	1.03937	0.677089	1.01059	0.846957
IPI00194003.1	Inositol monophosphatase 2	3.45	6.03662	31.7762	1	1	catalytic activity; metal ion binding; protein binding	cytoplasm	metabolic process	Pf00459	1.04921	0.606122	0.995021	0.939848
IPI00195109.3	Serine hydroxymethyltransferase	53.77	8.20654	55.7296	16	20	catalytic activity; protein binding	cytoplasm; cytoskeleton; membrane; mitochondrion; organelle lumen	cell organization and biogenesis; cell proliferation; metabolic process; regulation of biological process	Pf00155; Pf00464	1.02118	0.817549	1.01607	0.771407
IPI00944830.1	Isoform 3 of Septin-11	11.29	6.81494	48.934	12	4	nucleotide binding	cytoplasm; cytoskeleton		Pf00735	1.06091	0.527184	0.995412	0.944749
IPI00776522.1	Uncharacterized protein (Fragment)	15.38	6.66846	31.4156	1	2		cytoplasm; cytosol		Pf00022	0.98368	0.846619	0.994056	0.927754
IPI00948868.1	Uncharacterized protein	18.58	6.15088	48.0446	3	7	catalytic activity	cytoplasm; endoplasmic reticulum; membrane	metabolic process	Pf03345	1.03427	0.715301	1.03129	0.57664
IPI00959627.1	glyceraldehyde-3-phosphate dehydrogenase	30.33	7.69385	35.669	24	2	catalytic activity; nucleotide binding		metabolic process	Pf00044; Pf02800	1.06257	0.516533	0.989667	0.872827
IPI00363160.1	selenide, water dikinase 1	3.83	5.97314	42.8647	1	1	catalytic activity; nucleotide binding		metabolic process	Pf00586; Pf02769	1.07953	0.414905	0.967512	0.606484
IPI00777332.2	Uncharacterized protein	8.15	4.88135	15.1327	2	1	nucleotide binding; signal transducer activity	cytoplasm; nucleus	cell communication; regulation of biological process; response to stimulus	Pf00025; Pf00071; Pf00503; Pf04670; Pf08477; Pf09439	1.0729	0.452929	0.973841	0.679713
IPI00337168.5	T-complex protein 1 subunit delta	38.4	8.01611	58.0628	1	16	nucleotide binding; protein binding	cytoplasm; cytoskeleton; cytosol; nucleus	metabolic process	Pf00118	1.02024	0.825029	1.04416	0.434258
IPI00230919.5	60S ribosomal protein L36a	16.04	10.5796	12.4328	7	2	structural molecule activity	cytoplasm; ribosome	metabolic process	Pf00935	1.02641	0.776019	1.01978	0.721703
IPI00371043.2	Mesencephalic astrocyte-derived neurotrophic factor	26.26	8.25049	20.3746	1	4	protein binding	cytoplasm; extracellular	response to stimulus	Pf10208	1.04196	0.658033	1.01767	0.749911
IPI00948716.1	32 kDa protein	5.38	7.09326	31.5108	2	1	catalytic activity		metabolic process	Pf02089	1.00219	0.973494	1.0093	0.865009
IPI00464718.1	Uncharacterized protein	21.95	8.92432	69.1958	3	11	catalytic activity; nucleotide binding; protein binding; RNA binding	nucleus; organelle lumen; spliceosomal complex	cell communication; cell death; development; metabolic process; regulation of biological process; reproduction; response to stimulus	Pf00270; Pf00271; Pf08061	1.0302	0.746546	1.03391	0.54576
IPI00421610.3	Isoamyl acetate-hydrolyzing esterase 1 homolog	53.01	5.94775	27.9864	1	12	catalytic activity		metabolic process	Pf00657	0.971873	0.730621	1.04282	0.448052
IPI00198467.1	Trifunctional enzyme subunit beta, mitochondrial	47.79	9.46631	51.3815	6	18	catalytic activity; nucleotide binding; protein binding	cytoplasm; endoplasmic reticulum; membrane; mitochondrion; organelle lumen	metabolic process	Pf00108; Pf00109; Pf02803	0.986439	0.87411	1.05939	0.297022
IPI00325599.4	Argininosuccinate lyase	56.4	6.40479	51.5173	2	21	catalytic activity	cytoplasm; endoplasmic reticulum; membrane; mitochondrion; nucleus	defense response; development; metabolic process; response to stimulus	Pf00206	1.05206	0.586354	0.987216	0.842307
IPI00373168.3	Uncharacterized protein	36.51	6.85889	74.8439	1	20	catalytic activity; nucleotide binding	cytoplasm; mitochondrion; organelle lumen	metabolic process	Pf00501; Pf11930	0.990421	0.913903	1.03149	0.574186
IPI00326566.2	Hepatoma-derived growth factor	6.75	4.80518	26.4716	1	1	DNA binding; nucleotide binding; protein binding	cytoplasm; extracellular; nucleus	metabolic process; regulation of biological process	Pf00855	1.0879	0.36993	0.961684	0.541969
[truncated: 838 more rows]
