# Supplementary material for: Proteomic and phosphoproteomic analysis of renal cortex in a salt-load rat model of advanced kidney damage
Source: Sci Rep. 2016 Oct 24;6:35906. doi: 10.1038/srep35906 (PMC5075906; doi:10.1038/srep35906)
Supplement: Supplementary Dataset 3 [file srep35906-s4.xls]

## Sheet: Supplementary Dataset 3
Supplementary Dataset 3. List of differentially phosphorylated proteins coordinatially regulated by advanced kidney damage and high salt intake.
Sequence	Protein Groups	Protein Group Accessions	Description	Molecular Function	Cellular Component	Biological Process	Modifications	pRS Site Probabilities	pRS Score	Charge	MH+ [Da]	ΔM [ppm]	Comparison bewtween groups
													(5/6Nx+NS)/(Sham+NS)		(5/6Nx+HS)/(5/6Nx+NS)
													Ratios	p value (n=3)	Ratios	p value (n=3)
vAAAGSGPsPPcSPGHDR	1	IPI00197470.1	Phosphatidylinositol 4-kinase type 2-alpha	catalytic activity; nucleotide binding; protein binding	cytoplasm; endosome; extracellular; membrane; mitochondrion	metabolic process; response to stimulus; transport	N-Term(iTRAQ8plex); S9(Phospho); C12(Carbamidomethyl)	S(6): 0.8; S(9): 99.2; S(13): 0.0	121.826	3	2103.96	-0.607328	0.313614	9.45625e-10	2.12045	7.76177e-05
aPELLGPEDQLVLGPEQPEDEVGEssDEEPVESR	1	IPI00208887.1	Protein kinase C delta-binding protein	protein binding		cell growth; cell organization and biogenesis; regulation of biological process	N-Term(iTRAQ8plex); S25(Phospho); S26(Phospho)	S(25): 100.0; S(26): 100.0; S(33): 0.0	166.761	3	4139.85	2.56545	0.329472	4.69795e-09	1.94019	0.000563606
aALLAQyADVTDEEDEADEk	1	IPI00915565.2	Coiled-coil domain-containing protein 43				N-Term(iTRAQ8plex); Y7(Phospho); K20(iTRAQ8plex)	Y(7): 50.0; T(11): 50.0	71.4367	3	2884.37	4.15931	0.306283	4.28198e-10	1.90829	0.000794582
sFADENNVFHDPVDGWQNETPSGSLEsPAQAR	1	IPI00210611.4	190 kDa ankyrin isoform	protein binding	cytoplasm; cytosol	cell communication; cell death; regulation of biological process; response to stimulus	N-Term(iTRAQ8plex); S27(Phospho)	S(1): 0.0; T(20): 1.0; S(22): 33.0; S(24): 33.0; S(27): 33.0	50.8962	4	3885.73	0.877732	0.322955	2.47415e-09	2.26567	1.51322e-05
gGEFDEFVNDDtDDDLPISk	1	IPI00781722.2	Uncharacterized protein	protein binding	membrane		N-Term(iTRAQ8plex); T12(Phospho); K20(iTRAQ8plex)	T(12): 100.0; S(19): 0.0	72.0135	4	2916.32	-4.01847	0.333978	7.22037e-09	2.42214	2.53973e-06
nPPPQDYEsDDESYEVLDLTEYAR	1	IPI00370695.2	FUN14 domain-containing protein 1		cytoplasm; membrane; mitochondrion	metabolic process; response to stimulus	N-Term(iTRAQ8plex); S9(Phospho)	Y(7): 25.0; S(9): 25.0; S(13): 25.0; Y(14): 25.0; T(20): 0.0; Y(22): 0.0	119.207	3	3229.39	-4.09057	0.377391	2.75319e-07	1.80247	0.00243242
aRsmsPPPk	1	IPI00357978.3	splicing factor, arginine/serine-rich 6	nucleotide binding			N-Term(iTRAQ8plex); S3(Phospho); M4(Oxidation); S5(Phospho); K9(iTRAQ8plex)	S(3): 100.0; S(5): 100.0	67.6056	3	1754.85	-1.46723	0.490306	0.000172813	2.23486	2.1451e-05
iGELGAPEVWGLsPk	1	IPI00192070.2	NFKB activating protein-like				N-Term(iTRAQ8plex); S13(Phospho); K15(iTRAQ8plex)	S(13): 100.0	178.578	3	2241.21	0.123737	0.581451	0.00431248	1.7988	0.00252703
dSIQMsmk	1	IPI00211648.1	Neutral and basic amino acid transport protein rBAT	catalytic activity; protein binding	cytoplasm; membrane; mitochondrion; vacuole	metabolic process; transport	N-Term(iTRAQ8plex); S6(Phospho); M7(Oxidation); K8(iTRAQ8plex)	S(2): 0.0; S(6): 100.0	78.024	3	1643.8	-0.201291	0.596831	0.00660108	1.53013	0.035374
sSRSsPELTR	1	IPI00368692.5	Uncharacterized protein	protein binding	nucleus; organelle lumen; spliceosomal complex		N-Term(iTRAQ8plex); S1(Phospho); S5(Phospho)	S(1): 49.7; S(2): 49.7; S(4): 49.7; S(5): 49.7; T(9): 1.1	32.2251	3	1583.71	-1.22775	0.60406	0.00798574	1.73152	0.0050439
sRsPPPVSk	1	IPI00389420.7	Serine/arginine-rich splicing factor 2	nucleotide binding; RNA binding	nucleus	metabolic process	N-Term(iTRAQ8plex); S1(Phospho); S3(Phospho); K9(iTRAQ8plex)	S(1): 100.0; S(3): 100.0; S(8): 0.0	78.1269	3	1722.88	-1.7906	0.532335	0.000897137	1.93588	0.000590456
lPAYLAtSPIPTEDQFFk	1	IPI00870193.1	Uncharacterized protein	catalytic activity	cytoplasm; cytosol; endoplasmic reticulum; membrane	metabolic process; regulation of biological process	N-Term(iTRAQ8plex); T7(Phospho); K18(iTRAQ8plex)	Y(4): 0.4; T(7): 49.6; S(8): 49.6; T(12): 0.4	88.6344	3	2726.44	4.71203	0.556926	0.00205483	1.90224	0.00084785
sGssPEMk	1	IPI00368692.5	Uncharacterized protein	protein binding	nucleus; organelle lumen; spliceosomal complex		N-Term(iTRAQ8plex); S3(Phospho); S4(Phospho); K8(iTRAQ8plex)	S(1): 0.1; S(3): 100.0; S(4): 100.0	62.2108	3	1590.71	-1.79988	0.521554	0.000605554	1.58843	0.0205706
iEDSEPHIPLIDDtDAEDDAPTkR	1	IPI00960106.1	Uncharacterized protein	catalytic activity; metal ion binding; nucleotide binding; transporter activity	membrane	metabolic process; transport	N-Term(iTRAQ8plex); T14(Phospho); K23(iTRAQ8plex)	S(4): 0.1; T(14): 96.9; T(22): 3.0	61.1365	4	3380.63	-2.51918	0.548221	0.00154827	1.56265	0.0262068
sVIEGVDEDsDLsDDEPSAYSA	1	IPI00947664.1	Uncharacterized protein (Fragment)		membrane		N-Term(iTRAQ8plex); S10(Phospho); S13(Phospho)	S(1): 0.0; S(10): 97.1; S(13): 97.1; S(18): 2.8; Y(20): 2.8; S(21): 0.0	160.99	3	2764.09	-0.674479	0.511079	0.000405642	1.50861	0.0429865
tALsDLFLEQLLR	1	IPI00464886.2	p55 protein	protein binding			N-Term(iTRAQ8plex); S4(Phospho)	T(1): 0.0; S(4): 100.0	128.598	3	1903.02	-0.638891	0.644712	0.0209806	0.48677	2.39831e-05
lPIGNtIQPsQAATFmNDAIEk	1	IPI00951941.1	Uncharacterized protein			metabolic process	N-Term(iTRAQ8plex); T6(Phospho); S10(Phospho); M16(Oxidation); K22(iTRAQ8plex)	T(6): 98.7; S(10): 98.7; T(14): 2.6	49.5275	3	3143.54	1.94249	0.686214	0.0478714	0.261103	2.44747e-14
gSAPsPAAQQTPGSR	1	IPI00203176.4	Two pore calcium channel protein 1	transporter activity	cytoplasm; endosome; membrane; vacuole	regulation of biological process; transport	N-Term(iTRAQ8plex); S5(Phospho)	S(2): 1.1; S(5): 98.9; T(11): 0.0; S(14): 0.0	67.3122	3	1795.86	-0.930113	4.68776	2.20584e-13	0.676501	0.0152124
vLPALsPA	1	IPI00214480.1	Fumarylacetoacetase	catalytic activity; metal ion binding		metabolic process	N-Term(iTRAQ8plex); S6(Phospho)	S(6): 100.0	70.212	2	1151.64	-0.456393	4.97868	2.51441e-14	0.614475	0.00315446
iDEFEsm	1	IPI00212314.5	Moesin	protein binding	cell surface; cytoplasm; cytoskeleton; membrane; nucleus; organelle lumen	cellular component movement; regulation of biological process	N-Term(iTRAQ8plex); S6(Phospho); M7(Oxidation)	S(6): 100.0	83.3811	2	1270.52	0.317157	0.79957	0.241917	1.22602	0.395712
vAsEEEEVPLVVYLk	1	IPI00417227.2	Synaptopodin				N-Term(iTRAQ8plex); S3(Phospho); K15(iTRAQ8plex)	S(3): 100.0; Y(13): 0.0	68.469	3	2392.28	-1.12078	2.52225	1.0965e-05	0.589648	0.00148587
tEDGEIVSTPk	1	IPI00869782.2	Uncharacterized protein		membrane		N-Term(iTRAQ8plex); T1(Phospho); K11(iTRAQ8plex)	T(1): 0.8; S(8): 98.3; T(9): 0.8	66.2566	3	1863.96	1.09001	2.69094	2.54927e-06	0.483395	2.02471e-05
sRtLsQSSESGTLPSGPPGHTMEVSc	1	IPI00326606.4	Isoform 2 of Protein NDRG2		cytoplasm; cytosol		N-Term(iTRAQ8plex); T3(Phospho); S5(Phospho); C26(Carbamidomethyl)	S(1): 24.9; T(3): 24.9; S(5): 24.9; S(7): 24.9; S(8): 24.9; S(10): 24.9; T(12): 24.9; S(15): 24.9; T(21): 0.6; S(25): 0.0	54.6553	3	3153.36	0.476487	3.63475	8.81488e-10	0.611729	0.00291344
gDsETDLEALFNAVMNPk	1	IPI00782455.2	Uncharacterized protein (Fragment)	protein binding			N-Term(iTRAQ8plex); S3(Phospho); K18(iTRAQ8plex)	S(3): 50.0; T(5): 50.0	102.93	3	2639.28	-1.8292	2.86807	5.54657e-07	0.734151	0.0476124
iDGSNLEGGSQQAPstPPNTPDPRSPPNPENIAPGYSGPLk	1	IPI00205241.1	Uncharacterized protein	protein binding	cytoplasm; cytoskeleton		N-Term(iTRAQ8plex); S15(Phospho); T16(Phospho); K41(iTRAQ8plex)	S(4): 0.0; S(10): 0.0; S(15): 50.0; T(16): 50.0; T(20): 50.0; S(25): 50.0; Y(36): 0.0; S(37): 0.0	153.249	4	4922.34	-2.96396	3.22411	2.67989e-08	0.529527	0.000166863
ftYEQDPITk	1	IPI01016453.1	Signal transducer and activator of transcription 1 (Fragment)	signal transducer activity	nucleus	cell communication; metabolic process; regulation of biological process; response to stimulus	N-Term(iTRAQ8plex); T2(Phospho); K10(iTRAQ8plex)	T(2): 50.0; Y(3): 50.0; T(9): 0.0	59.9702	3	1929.98	0.967107	3.04739	1.19736e-07	0.49745	4.03125e-05
vPGGsPR	1	IPI00213552.1	Cytoplasmic dynein 1 light intermediate chain 1	catalytic activity; motor activity; nucleotide binding	chromosome; cytoplasm; cytoskeleton; membrane	cell division; cell organization and biogenesis; regulation of biological process; transport	N-Term(iTRAQ8plex); S5(Phospho)	S(5): 100.0	58.9704	2	1053.54	-1.14341	0.677329	0.0406183	1.49348	0.0492139
gQSQLsNPTDDSWk	1	IPI00327389.1	Uncharacterized protein	enzyme regulator activity; protein binding	cytoplasm; cytoskeleton; cytosol; endosome; Golgi; membrane	cell communication; cell organization and biogenesis; metabolic process; regulation of biological process; response to stimulus; transport	N-Term(iTRAQ8plex); S6(Phospho); K14(iTRAQ8plex)	S(3): 0.5; S(6): 98.9; T(9): 0.5; S(12): 0.0	166.892	3	2251.09	0.400899	0.658459	0.0280354	1.57373	0.0236281
iSsLPNVk	1	IPI00231638.6	Glutathione S-transferase alpha-1	catalytic activity; protein binding	cytoplasm	metabolic process	N-Term(iTRAQ8plex); S3(Phospho); K8(iTRAQ8plex)	S(2): 1.5; S(3): 98.5	86.1023	3	1545.88	-0.933807	0.633033	0.016173	1.55031	0.0293878
lEREDssEEEEEEIDDEEIER	1	IPI00209527.3	Uncharacterized protein				N-Term(iTRAQ8plex); S6(Phospho); S7(Phospho)	S(6): 100.0; S(7): 100.0	174.076	3	3073.23	0.723681	0.665059	0.0320282	1.62201	0.0149233
eVDGLLTSDPmGsPVSSk	1	IPI00366038.4	Atxn2l protein		nucleus; organelle lumen	metabolic process	N-Term(iTRAQ8plex); M11(Oxidation); S13(Phospho); K18(iTRAQ8plex)	T(7): 0.9; S(8): 0.9; S(13): 96.5; S(16): 0.9; S(17): 0.9	148.058	3	2523.25	-1.09905	0.653247	0.0251686	1.70131	0.00684014
tLSAAsHsssNsEDTVm	1	IPI00200998.4	Na(+)/H(+) exchange regulatory cofactor NHE-RF3	protein binding	cytoplasm; membrane	cell organization and biogenesis; regulation of biological process; transport	N-Term(iTRAQ8plex); S6(Phospho); S8(Phospho); S9(Phospho); S10(Phospho); S12(Phospho); M17(Oxidation)	T(1): 0.0; S(3): 0.0; S(6): 98.3; S(8): 98.3; S(9): 98.3; S(10): 98.3; S(12): 98.3; T(15): 8.6	108.085	3	2443.77	-1.65587	0.634913	0.0168801	1.7058	0.00653866
eENQTGPTTTPSDtQDLDMk	1	IPI00561843.2	Uncharacterized protein		membrane	cell organization and biogenesis; regulation of biological process	N-Term(iTRAQ8plex); T14(Phospho); K20(iTRAQ8plex)	T(5): 0.0; T(8): 20.0; T(9): 20.0; T(10): 20.0; S(12): 20.0; T(14): 20.0	128.315	3	2896.34	1.73993	0.623111	0.0128279	1.77885	0.00310713
rLsPsAsPPR	1	IPI00776986.2	Uncharacterized protein			metabolic process	N-Term(iTRAQ8plex); S3(Phospho); S5(Phospho); S7(Phospho)	S(3): 100.0; S(5): 100.0; S(7): 100.0	74.5819	2	1611.7	-2.51527	0.631	0.0154357	1.75013	0.00417319
yTPTsPsYSPSSPEYTPTSPk	1	IPI00559554.2	DNA-directed RNA polymerase	catalytic activity; DNA binding	membrane; nucleus; organelle lumen	metabolic process	N-Term(iTRAQ8plex); S5(Phospho); S7(Phospho); K21(iTRAQ8plex)	Y(1): 18.1; T(2): 18.1; T(4): 18.1; S(5): 18.1; S(7): 18.1; Y(8): 18.1; S(9): 18.1; S(11): 18.1; S(12): 18.1; Y(15): 18.1; T(16): 18.1; T(18): 0.6; S(19): 0.6	28.1379	3	3042.39	0.0218632	0.674606	0.0385738	1.70099	0.00686208
dtEQFsAHDLIPSPk	1	IPI00767343.1	Uncharacterized protein				N-Term(iTRAQ8plex); T2(Phospho); S6(Phospho); K15(iTRAQ8plex)	T(2): 98.5; S(6): 98.5; S(13): 2.9	47.6979	3	2453.16	-1.03532	0.673378	0.0376783	1.6703	0.00931187
eMSASNFESsPEIEEsPAVLSTLDQSQSQPSk	1	IPI00368692.5	Uncharacterized protein	protein binding	nucleus; organelle lumen; spliceosomal complex		N-Term(iTRAQ8plex); S10(Phospho); S16(Phospho); K32(iTRAQ8plex)	S(3): 0.0; S(5): 0.0; S(9): 39.9; S(10): 39.9; S(16): 39.9; S(21): 39.9; T(22): 39.9; S(26): 0.7; S(28): 0.0; S(31): 0.0	107.442	4	4207.91	-0.841472	0.527905	0.000765086	3.03431	2.21891e-09
dtEDTGSVGAPVSSPGk	1	IPI00364728.3	Riboflavin transporter 2	transporter activity	membrane	response to stimulus; transport	N-Term(iTRAQ8plex); T2(Phospho); K17(iTRAQ8plex)	T(2): 0.3; T(5): 33.1; S(7): 33.1; S(13): 33.1; S(14): 0.3	34.7011	3	2292.12	-2.22982	0.666687	0.0330781	2.01947	0.000237523
hLPGsGQQSSPPAR	1	IPI00361959.3	Uncharacterized protein	metal ion binding; protein binding	membrane	cell communication; regulation of biological process; response to stimulus	N-Term(iTRAQ8plex); S5(Phospho)	S(5): 33.3; S(9): 33.3; S(10): 33.3	52.202	3	1802.88	-1.16506	0.593822	0.00608711	2.3057	9.6027e-06
sASPGLPk	1	IPI00480629.4	Fuctinin-1 (Fragment)		cytoplasm; nucleus	cell organization and biogenesis; metabolic process	N-Term(iTRAQ8plex); S1(Phospho); K8(iTRAQ8plex)	S(1): 50.0; S(3): 50.0	17.03	3	1444.8	-2.9323	0.57012	0.0030924	2.62005	2.60942e-07
qAEVADQQTTDLPAENGETENQsPAsEEEkEAkSD	1	IPI00373052.2	Uncharacterized protein	DNA binding	chromosome; nucleus	cell organization and biogenesis; cell proliferation; development; metabolic process; regulation of biological process; response to stimulus	N-Term(iTRAQ8plex); S23(Phospho); S26(Phospho); K30(iTRAQ8plex); K33(iTRAQ8plex)	T(9): 33.3; T(10): 33.3; T(19): 33.3; S(23): 33.3; S(26): 33.3; S(34): 33.3	134.396	4	4848.19	-2.88024	0.633576	0.0163747	2.68442	1.24257e-07
iLDPDPDPPsPESPTEtFAAPAEVR	1	IPI00391014.3	Uncharacterized protein				N-Term(iTRAQ8plex); S10(Phospho); T17(Phospho)	S(10): 50.0; S(13): 50.0; T(15): 50.0; T(17): 50.0	60.4546	3	3112.41	0.535084	0.546214	0.00144817	5.10802	4.2516e-19
sEcDssPEPk	1	IPI00368692.5	Uncharacterized protein	protein binding	nucleus; organelle lumen; spliceosomal complex		N-Term(iTRAQ8plex); C3(Carbamidomethyl); S5(Phospho); S6(Phospho); K10(iTRAQ8plex)	S(1): 0.0; S(5): 100.0; S(6): 100.0	51.9499	3	1903.79	-3.26747	1.89355	0.00238161	1.51041	0.0422988
sAEPSPTVMsSSLGSNLSELDR	1	IPI00948166.1	Uncharacterized protein	metal ion binding	cytoskeleton		N-Term(iTRAQ8plex); S10(Phospho)	S(1): 0.0; S(5): 0.0; T(7): 0.2; S(10): 33.3; S(11): 33.3; S(12): 33.3; S(15): 0.0; S(18): 0.0	135.823	3	2648.24	-0.986985	1.54796	0.0372857	1.64628	0.0117906
sGSmEEDVDTSPGGDyYTSPNsPTSSSR	1	IPI00475727.5	Nuclear factor 1	DNA binding	membrane; nucleus	metabolic process; regulation of biological process	N-Term(iTRAQ8plex); M4(Oxidation); Y16(Phospho); S22(Phospho)	S(1): 0.0; S(3): 0.0; T(10): 0.7; S(11): 32.5; Y(16): 32.5; Y(17): 32.5; T(18): 32.5; S(19): 32.5; S(22): 32.5; T(24): 1.0; S(25): 1.0; S(26): 1.0; S(27): 1.0	46.2208	3	3390.33	4.36145	1.54063	0.0393871	2.47488	1.38684e-06
mAMPINVsDPDLLR	1	IPI00190024.6	Uncharacterized protein	catalytic activity; metal ion binding; nucleotide binding	membrane	metabolic process	N-Term(iTRAQ8plex); S8(Phospho)	S(8): 100.0	57.5933	3	1955.96	-0.698277	1.65058	0.0169901	0.44597	2.57537e-06
iHIDPEAQDGsPAtSR	1	IPI00200353.1	PDZ and LIM domain protein 4	metal ion binding; protein binding		cell organization and biogenesis	N-Term(iTRAQ8plex); S11(Phospho); T14(Phospho)	S(11): 66.7; T(14): 66.7; S(15): 66.7	12.9955	3	2157.95	-0.246095	1.88276	0.00260478	0.407603	2.06742e-07
tQDDLVEQNSSYVQDsPSk	1	IPI00211999.2	mRNA cap guanine-N7 methyltransferase	catalytic activity; RNA binding	nucleus	metabolic process	N-Term(iTRAQ8plex); S16(Phospho); K19(iTRAQ8plex)	T(1): 0.0; S(10): 24.9; S(11): 24.9; Y(12): 24.9; S(16): 24.9; S(18): 0.3	99.2662	3	2828.34	-2.05772	1.78558	0.00578622	0.494471	3.49634e-05
tRPRsPsPVSSER	1	IPI00959327.1	titin	catalytic activity; enzyme regulator activity; nucleotide binding; protein binding	membrane	cell communication; metabolic process; regulation of biological process; response to stimulus	N-Term(iTRAQ8plex); S5(Phospho); S7(Phospho)	T(1): 66.7; S(5): 66.7; S(7): 66.7; S(10): 0.0; S(11): 0.0	74.1794	4	1919.9	-1.35382	1.84191	0.00365038	0.513391	8.37254e-05
fVAFSGEGQsLR	1	IPI00195248.4	Ubiquitin fusion degradation protein 1 homolog	protein binding	cytoplasm; cytosol; nucleus	metabolic process	N-Term(iTRAQ8plex); S10(Phospho)	S(5): 98.2; S(10): 1.8	53.7119	3	1681.82	-2.24517	1.80015	0.00513932	0.629925	0.00485184
sRtLsQsSESGTLPSGPPGHTMEVSc	1	IPI00326606.4	Isoform 2 of Protein NDRG2		cytoplasm; cytosol		N-Term(iTRAQ8plex); T3(Phospho); S5(Phospho); S7(Phospho); C26(Carbamidomethyl)	S(1): 42.9; T(3): 42.9; S(5): 42.9; S(7): 42.9; S(8): 42.9; S(10): 42.9; T(12): 42.9; S(15): 0.0; T(21): 0.0; S(25): 0.0	104.913	3	3233.32	-0.372811	1.91542	0.00198525	0.529856	0.000169144
lLPYPTLAsPPFD	1	IPI00476614.1	28 kDa protein				N-Term(iTRAQ8plex); S9(Phospho)	Y(4): 0.0; T(6): 0.6; S(9): 99.4	78.8169	2	1814.93	-0.981323	1.70753	0.0108418	0.610747	0.00283114
dAEQSsSPR	1	IPI00475727.5	Nuclear factor 1	DNA binding	membrane; nucleus	metabolic process; regulation of biological process	N-Term(iTRAQ8plex); S6(Phospho)	S(5): 33.3; S(6): 33.3; S(7): 33.3	53.5719	3	1360.6	-1.11546	1.56519	0.0327537	0.709726	0.0303467
aPVVLQPEQIVsEEEtPPPLLTk	1	IPI00566133.1	Uncharacterized protein	nucleotide binding			N-Term(iTRAQ8plex); S12(Phospho); T16(Phospho); K23(iTRAQ8plex)	S(12): 100.0; T(16): 100.0; T(22): 0.0	155.968	4	3282.73	4.79404	1.6173	0.0219999	0.698788	0.0244282
nIDsEEVGk	1	IPI00565677.3	Uncharacterized protein	enzyme regulator activity; protein binding	extracellular; membrane	response to stimulus	N-Term(iTRAQ8plex); S4(Phospho); K9(iTRAQ8plex)	S(4): 100.0	82.6021	3	1678.85	-2.58542	1.65439	0.0164912	0.706775	0.0286489
vGGssVDLHR	1	IPI00359491.4	Uncharacterized protein	protein binding	cytoplasm; membrane; nucleus	development	N-Term(iTRAQ8plex); S4(Phospho); S5(Phospho)	S(4): 100.0; S(5): 100.0	104.418	3	1490.67	-0.800983	2.23683	0.000129257	0.332388	2.84846e-10
qSVVPSESLMTTPPESPQSFGSGsLSk	1	IPI00951853.1	Uncharacterized protein	protein binding; structural molecule activity	cytoskeleton	cell organization and biogenesis	N-Term(iTRAQ8plex); S24(Phospho); K27(iTRAQ8plex)	S(2): 0.0; S(6): 0.0; S(8): 0.3; T(11): 14.2; T(12): 14.2; S(16): 14.2; S(19): 14.2; S(22): 14.2; S(24): 14.2; S(26): 14.2	73.0017	4	3452.7	-3.4444	2.60869	5.18947e-06	0.355786	2.93061e-09
cAmsVPcIQttsIFSEk	1	IPI00958544.1	zinc finger protein 160-like	catalytic activity; nucleotide binding	membrane	metabolic process	N-Term(iTRAQ8plex); C1(Carbamidomethyl); M3(Oxidation); S4(Phospho); C7(Carbamidomethyl); T10(Phospho); T11(Phospho); S12(Phospho); K17(iTRAQ8plex)	S(4): 100.0; T(10): 100.0; T(11): 100.0; S(12): 100.0; S(15): 0.0	78.7761	3	2903.17	-1.70618	2.41894	2.6816e-05	0.407337	2.0282e-07
qPSsPGPQPR	1	IPI00357951.3	Uncharacterized protein	protein binding	membrane	cell differentiation; cell organization and biogenesis; development	N-Term(iTRAQ8plex); S4(Phospho)	S(3): 50.0; S(4): 50.0	55.2025	2	1434.7	-0.700884	1.84267	0.00362759	0.307612	1.69989e-11
