# Supplementary material for: Proteomic and phosphoproteomic analysis of renal cortex in a salt-load rat model of advanced kidney damage
Source: Sci Rep. 2016 Oct 24;6:35906. doi: 10.1038/srep35906 (PMC5075906; doi:10.1038/srep35906)
Supplement: Supplementary Dataset 4 [file srep35906-s5.xls]

## Sheet: Supplementary Dataset 4
Supplementary Dataset 4. List of podocyte specific proteins. These candidate proteins are based on protomic studies by by Rinschen et al., Journal of the American Society of Nephrology 2014 and Boerries et al., Kidney International 2013.
Sequence	Protein Group Accessions	Description	Molecular Function	Cellular Component	Biological Process	Modifications	pRS Site Probabilities	pRS Score	Charge	MH+ [Da]	ΔM [ppm]	Comparison bewtween groups
												NC/NS		HC/NC
												Ratios	p value (n=3)	Ratios	p value (n=3)
tSIDAYDNFDNIsLAQR	IPI00193983.3	Clathrin heavy chain 1	protein binding; structural molecule activity	cytoplasm; cytoskeleton; Golgi; membrane	cell organization and biogenesis; transport	N-Term(iTRAQ8plex); S13(Phospho)	T(1): 0.0; S(2): 0.0; Y(6): 0.0; S(13): 100.0	265.462	3	2327.09	0.409888	0.993502	0.982377	1.23641	0.369667
aAQAsLSALNDPSAVEQALQEk	IPI00195904.3	Rattus norvegicus utrophin	metal ion binding; protein binding			N-Term(iTRAQ8plex); S5(Phospho); K22(iTRAQ8plex)	S(5): 50.0; S(7): 50.0; S(13): 0.0	188.113	3	2929.51	-0.659787	1.31121	0.195086	0.945951	0.550497
qksDAEEDGGTGsQDEEDSkPk	IPI00199636.1	Calnexin	metal ion binding; protein binding	cytoplasm; endoplasmic reticulum; membrane; ribosome	cell communication; metabolic process; transport	N-Term(iTRAQ8plex); K2(iTRAQ8plex); S3(Phospho); S13(Phospho); K20(iTRAQ8plex); K22(iTRAQ8plex)	S(3): 50.0; T(11): 50.0; S(13): 50.0; S(19): 50.0	14.6629	5	3713.74	-2.5067	1.20992	0.360443	1.43521	0.0816182
aEEDEILNRsPR	IPI00199636.1	Calnexin	metal ion binding; protein binding	cytoplasm; endoplasmic reticulum; membrane; ribosome	cell communication; metabolic process; transport	N-Term(iTRAQ8plex); S10(Phospho)	S(10): 100.0	211.269	2	1812.88	-1.52008	1.03647	0.85641	1.09262	0.843838
iHIDPEAQDGsPATSR	IPI00200353.1	PDZ and LIM domain protein 4	metal ion binding; protein binding		cell organization and biogenesis	N-Term(iTRAQ8plex); S11(Phospho)	S(11): 100.0; T(14): 0.0; S(15): 0.0	185.31	3	2077.98	-1.33156	1.22092	0.338347	1.0569	0.993032
rSsISGISLEDNR	IPI00200353.1	PDZ and LIM domain protein 4	metal ion binding; protein binding		cell organization and biogenesis	N-Term(iTRAQ8plex); S3(Phospho)	S(2): 50.0; S(3): 50.0; S(5): 0.0; S(8): 0.0	133.665	3	1817.9	-0.6111	1.13982	0.527681	0.977082	0.674303
iHIDPEAQDGsPAtSR	IPI00200353.1	PDZ and LIM domain protein 4	metal ion binding; protein binding		cell organization and biogenesis	N-Term(iTRAQ8plex); S11(Phospho); T14(Phospho)	S(11): 66.7; T(14): 66.7; S(15): 66.7	12.9955	3	2157.95	-0.246095	1.88276	0.00260478	0.407603	2.06742e-07
vLLHsPGRPsSPR	IPI00200867.1	PDZ and LIM domain protein 2	metal ion binding; protein binding	cell surface; cytoplasm; cytoskeleton; membrane		N-Term(iTRAQ8plex); S5(Phospho); S10(Phospho)	S(5): 66.7; S(10): 66.7; S(11): 66.7	67.8341	3	1866.93	-0.897074	1.11262	0.60512	0.973951	0.661554
sASsDTsEELNAQDSPk	IPI00200898.3	Na(+)/H(+) exchange regulatory cofactor NHE-RF1	protein binding	cytoplasm; cytoskeleton; membrane	cell communication; cell death; cell organization and biogenesis; cell proliferation; cellular component movement; cellular homeostasis; metabolic process; regulation of biological process; response to stimulus; transport	N-Term(iTRAQ8plex); S4(Phospho); S7(Phospho); K17(iTRAQ8plex)	S(1): 0.0; S(3): 1.6; S(4): 96.8; T(6): 3.2; S(7): 98.4; S(15): 0.0	182.398	3	2534.1	-5.76336	0.916133	0.652185	1.22345	0.402365
eALVEPASEsPRPALAR	IPI00200898.3	Na(+)/H(+) exchange regulatory cofactor NHE-RF1	protein binding	cytoplasm; cytoskeleton; membrane	cell communication; cell death; cell organization and biogenesis; cell proliferation; cellular component movement; cellular homeostasis; metabolic process; regulation of biological process; response to stimulus; transport	N-Term(iTRAQ8plex); S10(Phospho)	S(8): 0.7; S(10): 99.3	190.099	2	2177.12	-1.67362	0.704962	0.0663576	1.19266	0.488272
sAssDtSEELNAQDSPk	IPI00200898.3	Na(+)/H(+) exchange regulatory cofactor NHE-RF1	protein binding	cytoplasm; cytoskeleton; membrane	cell communication; cell death; cell organization and biogenesis; cell proliferation; cellular component movement; cellular homeostasis; metabolic process; regulation of biological process; response to stimulus; transport	N-Term(iTRAQ8plex); S3(Phospho); S4(Phospho); T6(Phospho); K17(iTRAQ8plex)	S(1): 0.8; S(3): 74.8; S(4): 74.8; T(6): 74.8; S(7): 74.8; S(15): 0.0	98.1125	3	2614.07	-3.40083	1.04404	0.829444	1.13081	0.695405
sASSDTsEELNAQDSPk	IPI00200898.3	Na(+)/H(+) exchange regulatory cofactor NHE-RF1	protein binding	cytoplasm; cytoskeleton; membrane	cell communication; cell death; cell organization and biogenesis; cell proliferation; cellular component movement; cellular homeostasis; metabolic process; regulation of biological process; response to stimulus; transport	N-Term(iTRAQ8plex); S7(Phospho); K17(iTRAQ8plex)	S(1): 0.0; S(3): 0.0; S(4): 0.0; T(6): 1.5; S(7): 98.5; S(15): 0.0	187.915	3	2454.14	-2.38556	0.889666	0.544706	1.08748	0.864777
eALVEPAsEsPRPALAR	IPI00200898.3	Na(+)/H(+) exchange regulatory cofactor NHE-RF1	protein binding	cytoplasm; cytoskeleton; membrane	cell communication; cell death; cell organization and biogenesis; cell proliferation; cellular component movement; cellular homeostasis; metabolic process; regulation of biological process; response to stimulus; transport	N-Term(iTRAQ8plex); S8(Phospho); S10(Phospho)	S(8): 100.0; S(10): 100.0	92.7614	3	2257.09	-3.09046	1.01852	0.92184	1.17531	0.541791
sAssDtsEELNAQDSPk	IPI00200898.3	Na(+)/H(+) exchange regulatory cofactor NHE-RF1	protein binding	cytoplasm; cytoskeleton; membrane	cell communication; cell death; cell organization and biogenesis; cell proliferation; cellular component movement; cellular homeostasis; metabolic process; regulation of biological process; response to stimulus; transport	N-Term(iTRAQ8plex); S3(Phospho); S4(Phospho); T6(Phospho); S7(Phospho); K17(iTRAQ8plex)	S(1): 0.2; S(3): 99.9; S(4): 99.9; T(6): 99.9; S(7): 99.9; S(15): 0.0	93.4269	3	2694.04	-2.26604	1.20622	0.368131	1.13685	0.673267
sAsSDTSEELNAQDsPkR	IPI00200898.3	Na(+)/H(+) exchange regulatory cofactor NHE-RF1	protein binding	cytoplasm; cytoskeleton; membrane	cell communication; cell death; cell organization and biogenesis; cell proliferation; cellular component movement; cellular homeostasis; metabolic process; regulation of biological process; response to stimulus; transport	N-Term(iTRAQ8plex); S3(Phospho); S15(Phospho); K17(iTRAQ8plex)	S(1): 3.2; S(3): 39.4; S(4): 39.4; T(6): 39.4; S(7): 39.4; S(15): 39.4	11.8175	4	2690.21	-1.50324	1.55573	0.0351746	1.15765	0.600036
gSDTSPEAEASsGGGGVALk	IPI00205295.1	Large neutral amino acids transporter small subunit 2	transporter activity	cytoplasm; membrane	transport	N-Term(iTRAQ8plex); S12(Phospho); K20(iTRAQ8plex)	S(2): 0.0; T(4): 0.0; S(5): 0.0; S(11): 50.0; S(12): 50.0	78.1808	3	2465.2	0.162376	0.701725	0.0628384	1.0784	0.902283
gSDTSPEAEAssGGGGVALk	IPI00205295.1	Large neutral amino acids transporter small subunit 2	transporter activity	cytoplasm; membrane	transport	N-Term(iTRAQ8plex); S11(Phospho); S12(Phospho); K20(iTRAQ8plex)	S(2): 0.0; T(4): 0.0; S(5): 0.0; S(11): 100.0; S(12): 100.0	125.538	3	2545.16	-3.56857	1.09546	0.657512	1.16627	0.571131
aIGGIILTAsHNPGGPNGDFGIk	IPI00231641.5	Phosphoglucomutase-1	catalytic activity; metal ion binding	cytoplasm; cytosol	cellular homeostasis; metabolic process; response to stimulus	N-Term(iTRAQ8plex); S10(Phospho); K23(iTRAQ8plex)	T(8): 50.0; S(10): 50.0	97.7101	4	2894.53	-2.59581	0.887417	0.535853	1.02866	0.889119
eSVPEFPLsPPk	IPI00231697.5	Stathmin		cytoplasm; cytoskeleton; membrane	cell communication; cell differentiation; cell organization and biogenesis; development; regulation of biological process; response to stimulus	N-Term(iTRAQ8plex); S9(Phospho); K12(iTRAQ8plex)	S(2): 0.0; S(9): 100.0	114.294	3	2015.06	-7.46772	0.926944	0.697499	0.937171	0.517032
tLsQsSESGTLPSGPPGHTmEVSc	IPI00326606.4	Isoform 2 of Protein NDRG2		cytoplasm; cytosol		N-Term(iTRAQ8plex); S3(Phospho); S5(Phospho); M20(Oxidation); C24(Carbamidomethyl)	T(1): 0.0; S(3): 97.9; S(5): 25.3; S(6): 25.3; S(8): 25.3; T(10): 25.3; S(13): 0.4; T(19): 0.4; S(23): 0.0	92.5201	3	2926.22	1.86595	0.945878	0.778098	1.21986	0.411773
tVIIEQSWGsPk	IPI00339148.2	60 kDa heat shock protein, mitochondrial	nucleotide binding; protein binding	cell surface; cytoplasm; cytosol; endoplasmic reticulum; Golgi; membrane; mitochondrion; organelle lumen	cell death; defense response; metabolic process; regulation of biological process; response to stimulus	N-Term(iTRAQ8plex); S10(Phospho); K12(iTRAQ8plex)	T(1): 0.0; S(7): 0.7; S(10): 99.3	90.8664	3	2033.09	-1.81782	0.950326	0.797186	0.903962	0.398173
gPAEAEATtD	IPI00361693.1	Twinfilin-1	catalytic activity; nucleotide binding; protein binding	cytoplasm; cytoskeleton; membrane	cell organization and biogenesis; metabolic process; regulation of biological process	N-Term(iTRAQ8plex); T9(Phospho)	T(8): 50.0; T(9): 50.0	55.2025	2	1345.58	-1.41666	1.86046	0.00313258	0.78487	0.106069
yLLsQSSPAPLTAAEEELR	IPI00361693.1	Twinfilin-1	catalytic activity; nucleotide binding; protein binding	cytoplasm; cytoskeleton; membrane	cell organization and biogenesis; metabolic process; regulation of biological process	N-Term(iTRAQ8plex); S4(Phospho)	Y(1): 0.0; S(4): 33.3; S(6): 33.3; S(7): 33.3; T(12): 0.0	99.2662	3	2459.22	-5.64384	1.22985	0.321207	0.508014	6.5807e-05
sFGsGTELGHWVtTPPDIPGSR	IPI00363275.1	Solute carrier family 25 member 46		cytoplasm; membrane; mitochondrion	transport	N-Term(iTRAQ8plex); S4(Phospho); T13(Phospho)	S(1): 40.0; S(4): 40.0; T(6): 40.0; T(13): 40.0; T(14): 40.0; S(21): 0.0	52.6936	3	2762.25	-2.90851	1.44056	0.0815586	1.33218	0.186987
gQGAsPVAMQk	IPI00365286.3	Vinculin	catalytic activity; protein binding; structural molecule activity	cytoplasm; cytoskeleton; membrane	cell organization and biogenesis; cellular component movement; regulation of biological process; transport	N-Term(iTRAQ8plex); S5(Phospho); K11(iTRAQ8plex)	S(5): 100.0	147.509	3	1761.91	-2.10202	1.14538	0.512723	1.11015	0.774024
dPNAsPGDAGEQAIR	IPI00365286.3	Vinculin	catalytic activity; protein binding; structural molecule activity	cytoplasm; cytoskeleton; membrane	cell organization and biogenesis; cellular component movement; regulation of biological process; transport	N-Term(iTRAQ8plex); S5(Phospho)	S(5): 100.0	224.981	2	1881.86	-1.2605	1.13536	0.539902	1.09773	0.823238
gWLRDPNAsPGDAGEQAIR	IPI00365286.3	Vinculin	catalytic activity; protein binding; structural molecule activity	cytoplasm; cytoskeleton; membrane	cell organization and biogenesis; cellular component movement; regulation of biological process; transport	N-Term(iTRAQ8plex); S9(Phospho)	S(9): 100.0	115.785	3	2394.15	0.036179	1.46438	0.0688412	0.748265	0.0605373
gDsPEAR	IPI00365286.3	Vinculin	catalytic activity; protein binding; structural molecule activity	cytoplasm; cytoskeleton; membrane	cell organization and biogenesis; cellular component movement; regulation of biological process; transport	N-Term(iTRAQ8plex); S3(Phospho)	S(3): 100.0	65.7339	2	1115.5	-1.42678	0.789032	0.214843	1.44496	0.0751226
sLLDASEEAIk	IPI00365286.3	Vinculin	catalytic activity; protein binding; structural molecule activity	cytoplasm; cytoskeleton; membrane	cell organization and biogenesis; cellular component movement; regulation of biological process; transport	N-Term(iTRAQ8plex); S1(Phospho); K11(iTRAQ8plex)	S(1): 0.6; S(6): 99.4	89.0269	3	1863.99	-2.51889	1.02428	0.900657	1.17821	0.532593
sPTDSDVsLDsEDSGLk	IPI00417227.2	Synaptopodin				N-Term(iTRAQ8plex); S8(Phospho); S11(Phospho); K17(iTRAQ8plex)	S(1): 0.1; T(3): 3.2; S(5): 3.2; S(8): 96.8; S(11): 96.8; S(14): 0.0	82.1039	3	2520.13	-0.0750549	0.959143	0.835099	1.01781	0.8436
aWAPPAsSmADRSPQPQR	IPI00417227.2	Synaptopodin				N-Term(iTRAQ8plex); S7(Phospho); M9(Oxidation)	S(7): 33.3; S(8): 33.3; S(13): 33.3	26.6747	3	2353.1	-1.38831	0.635602	0.0171454	1.4742	0.0583351
cPsPTmSLPSSWk	IPI00417227.2	Synaptopodin				N-Term(iTRAQ8plex); C1(Carbamidomethyl); S3(Phospho); M6(Oxidation); K13(iTRAQ8plex)	S(3): 33.3; T(5): 33.3; S(7): 33.3; S(10): 0.0; S(11): 0.0	48.0438	3	2182.04	-4.55542	0.989595	0.965766	1.07283	0.925519
cPsPtmSLPSSWk	IPI00417227.2	Synaptopodin				N-Term(iTRAQ8plex); C1(Carbamidomethyl); S3(Phospho); T5(Phospho); M6(Oxidation); K13(iTRAQ8plex)	S(3): 66.7; T(5): 66.7; S(7): 66.7; S(10): 0.0; S(11): 0.0	88.8018	3	2262.01	-2.59643	0.826035	0.318254	1.17199	0.552449
rGsLPTEAScTT	IPI00417227.2	Synaptopodin				N-Term(iTRAQ8plex); S3(Phospho); C10(Carbamidomethyl)	S(3): 32.4; T(6): 32.4; S(9): 32.4; T(11): 1.4; T(12): 1.4	13.6564	3	1663.77	-0.687211	1.07843	0.712066	0.888994	0.349252
sPLPVGPSScTsPRsPQAAPSRPFPYR	IPI00417227.2	Synaptopodin				N-Term(iTRAQ8plex); C10(Carbamidomethyl); S12(Phospho); S15(Phospho)	S(1): 0.1; S(8): 28.6; S(9): 28.6; T(11): 28.6; S(12): 28.6; S(15): 28.6; S(21): 28.6; Y(26): 28.6	24.9232	4	3360.59	0.307705	1.04379	0.830315	1.13745	0.671079
gsLPTEAScTT	IPI00417227.2	Synaptopodin				N-Term(iTRAQ8plex); S2(Phospho); C9(Carbamidomethyl)	S(2): 20.0; T(5): 20.0; S(8): 20.0; T(10): 20.0; T(11): 20.0	3.37515e-15	2	1507.66	-0.557147	1.04178	0.83747	1.02811	0.886839
cPsPTMSLPSSWk	IPI00417227.2	Synaptopodin				N-Term(iTRAQ8plex); C1(Carbamidomethyl); S3(Phospho); K13(iTRAQ8plex)	S(3): 33.3; T(5): 33.3; S(7): 33.3; S(10): 0.0; S(11): 0.0	67.8341	3	2166.06	1.88309	1.16212	0.469424	1.09922	0.817242
cPsPtMSLPSSWk	IPI00417227.2	Synaptopodin				N-Term(iTRAQ8plex); C1(Carbamidomethyl); S3(Phospho); T5(Phospho); K13(iTRAQ8plex)	S(3): 66.7; T(5): 66.7; S(7): 66.7; S(10): 0.0; S(11): 0.0	90.8589	3	2246.02	-1.59077	0.822029	0.305952	0.993478	0.741854
sPtDSDVsLDsEDsGLk	IPI00417227.2	Synaptopodin				N-Term(iTRAQ8plex); T3(Phospho); S8(Phospho); S11(Phospho); S14(Phospho); K17(iTRAQ8plex)	S(1): 3.3; T(3): 79.3; S(5): 79.3; S(8): 79.3; S(11): 79.3; S(14): 79.3	32.3128	3	2680.06	-0.590013	1.03996	0.843936	0.936528	0.514612
aWAPPASSMADRsPQPQR	IPI00417227.2	Synaptopodin				N-Term(iTRAQ8plex); S13(Phospho)	S(7): 33.3; S(8): 33.3; S(13): 33.3	26.6747	3	2337.12	2.72029	0.901914	0.593737	1.12227	0.727401
vAsEEEEVPLVVYLk	IPI00417227.2	Synaptopodin				N-Term(iTRAQ8plex); S3(Phospho); K15(iTRAQ8plex)	S(3): 100.0; Y(13): 0.0	68.469	3	2392.28	-1.12078	2.52225	1.0965e-05	0.589648	0.00148587
aLMGsPQLVAAVVR	IPI00421429.3	Junction plakoglobin	protein binding; structural molecule activity	cytoplasm; cytoskeleton; cytosol; membrane; nucleus; organelle lumen	cell communication; cell differentiation; cell organization and biogenesis; cellular component movement; development; metabolic process; regulation of biological process; reproduction; response to stimulus; transport	N-Term(iTRAQ8plex); S5(Phospho)	S(5): 100.0	68.8308	3	1795.98	0.739159	1.38644	0.118718	0.960268	0.606548
lTFDSSFsPNTGk	IPI00421874.4	Voltage-dependent anion-selective channel protein 1	nucleotide binding; protein binding; transporter activity	cytoplasm; membrane; mitochondrion	cell death; regulation of biological process; transport	N-Term(iTRAQ8plex); S8(Phospho); K13(iTRAQ8plex)	T(2): 0.0; S(5): 0.0; S(6): 0.0; S(8): 100.0; T(11): 0.0	166.667	3	2089.04	-1.5401	0.858711	0.427808	1.23321	0.377556
lAEEHGs	IPI00551812.1	ATP synthase subunit beta, mitochondrial	catalytic activity; metal ion binding; nucleotide binding; receptor activity; transporter activity	cytoplasm; membrane; mitochondrion	cellular component movement; metabolic process; regulation of biological process; transport	N-Term(iTRAQ8plex); S7(Phospho)	S(7): 100.0	102.846	2	1126.51	-1.06934	0.735505	0.107014	1.18016	0.526464
aFLAELEQNsPk	IPI00559354.3	Microtubule-actin cross-linking factor 1	catalytic activity; metal ion binding; protein binding	cytoplasm; cytoskeleton; Golgi; membrane	cell communication; cell organization and biogenesis; cellular component movement; metabolic process; regulation of biological process; response to stimulus; transport	N-Term(iTRAQ8plex); S10(Phospho); K12(iTRAQ8plex)	S(10): 100.0	131.239	3	2035.06	-4.10621	1.00653	0.966549	1.00459	0.788185
lLDAEDVDVPsPDEk	IPI00559354.3	Microtubule-actin cross-linking factor 1	catalytic activity; metal ion binding; protein binding	cytoplasm; cytoskeleton; Golgi; membrane	cell communication; cell organization and biogenesis; cellular component movement; metabolic process; regulation of biological process; response to stimulus; transport	N-Term(iTRAQ8plex); S11(Phospho); K15(iTRAQ8plex)	S(11): 100.0	208.335	3	2330.16	-1.84323	1.13861	0.530988	1.02953	0.892765
dDISEIQsLAsDHsVR	IPI00870042.1	tight junction protein ZO-1	protein binding	membrane		N-Term(iTRAQ8plex); S8(Phospho); S11(Phospho); S14(Phospho)	S(4): 0.1; S(8): 100.0; S(11): 100.0; S(14): 100.0	98.4224	3	2315.95	-0.9297	1.00785	0.961598	1.07979	0.896493
aTLLNVPDLSDsIHsANASER	IPI00870042.1	tight junction protein ZO-1	protein binding	membrane		N-Term(iTRAQ8plex); S12(Phospho); S15(Phospho)	T(2): 0.0; S(10): 50.0; S(12): 50.0; S(15): 50.0; S(19): 50.0	84.5084	3	2674.24	0.551402	1.14265	0.520014	1.02361	0.867955
dDISEIQsLASDHsVR	IPI00870042.1	tight junction protein ZO-1	protein binding	membrane		N-Term(iTRAQ8plex); S8(Phospho); S14(Phospho)	S(4): 0.0; S(8): 66.7; S(11): 66.7; S(14): 66.7	88.0661	3	2235.98	-0.243211	1.03841	0.849469	1.04923	0.975025
aDGAtSDDLDLHDDR	IPI00870042.1	tight junction protein ZO-1	protein binding	membrane		N-Term(iTRAQ8plex); T5(Phospho)	T(5): 50.0; S(6): 50.0	12.6349	3	1999.85	-2.37594	1.01207	0.945818	1.01695	0.839978
vQIPVSHPDPDPVsDNEDDsYDEDVHDPR	IPI00870042.1	tight junction protein ZO-1	protein binding	membrane		N-Term(iTRAQ8plex); S14(Phospho); S20(Phospho)	S(6): 0.0; S(14): 66.7; S(20): 66.7; Y(21): 66.7	129.686	4	3752.56	0.423654	1.45356	0.0743778	1.05828	0.987119
tSDVNETQPPQsE	IPI00949586.1	Myosin-10	catalytic activity; motor activity; nucleotide binding; protein binding; transporter activity	cytoplasm; cytoskeleton; membrane; mitochondrion	cell differentiation; cell division; cell organization and biogenesis; cell proliferation; cellular component movement; development; regulation of biological process; response to stimulus; transport	N-Term(iTRAQ8plex); S12(Phospho)	T(1): 0.0; S(2): 0.0; T(7): 0.0; S(12): 100.0	123.13	2	1815.79	-0.840183	1.17391	0.440541	0.848938	0.234936
qVQsLTcEVDALk	IPI00230941.5	Vimentin	protein binding; structural molecule activity	cytoplasm; cytoskeleton; cytosol; membrane; nucleus; organelle lumen	cell differentiation; cell organization and biogenesis; cell proliferation; cellular component movement; development; metabolic process; regulation of biological process; reproduction; response to stimulus	N-Term(iTRAQ8plex); S4(Phospho); C7(Carbamidomethyl); K13(iTRAQ8plex)	S(4): 50.0; T(6): 50.0	15.2463	3	2179.12	-2.78889	0.967558	0.871318	1.17594	0.539805
rTFGGAPGFSLGsPLSsPVFPR	IPI00421517.7	Desmin	protein binding; structural molecule activity	cytoplasm; cytoskeleton; membrane		N-Term(iTRAQ8plex); S13(Phospho); S17(Phospho)	T(2): 0.0; S(10): 1.5; S(13): 66.2; S(16): 66.2; S(17): 66.2	75.9187	3	2698.31	-1.38564	0.584682	0.00472719	1.1045	0.796257
tFGGAPGFSLGsPLSSPVFPR	IPI00421517.7	Desmin	protein binding; structural molecule activity	cytoplasm; cytoskeleton; membrane		N-Term(iTRAQ8plex); S12(Phospho)	T(1): 0.0; S(9): 0.0; S(12): 100.0; S(15): 0.0; S(16): 0.0	253.21	3	2462.24	-0.325733	0.959572	0.836946	0.939599	0.526213
tFGGAPGFSLGsPLSsPVFPR	IPI00421517.7	Desmin	protein binding; structural molecule activity	cytoplasm; cytoskeleton; membrane		N-Term(iTRAQ8plex); S12(Phospho); S16(Phospho)	T(1): 0.0; S(9): 0.0; S(12): 100.0; S(15): 1.4; S(16): 98.6	234.253	3	2542.21	0.852125	0.990112	0.967968	0.807399	0.143846
tFGGAPGFsLGsPLSsPVFPR	IPI00421517.7	Desmin	protein binding; structural molecule activity	cytoplasm; cytoskeleton; membrane		N-Term(iTRAQ8plex); S9(Phospho); S12(Phospho); S16(Phospho)	T(1): 0.0; S(9): 75.0; S(12): 75.0; S(15): 75.0; S(16): 75.0	96.3499	3	2622.18	0.9107	1.09546	0.657506	0.798231	0.127518
