# Supplementary material for: Proteomic and phosphoproteomic analysis of renal cortex in a salt-load rat model of advanced kidney damage
Source: Sci Rep. 2016 Oct 24;6:35906. doi: 10.1038/srep35906 (PMC5075906; doi:10.1038/srep35906)
Supplement: Supplementary Dataset 5 [file srep35906-s6.xls]

## Sheet: Supplementary Dataset 5
Supplementary Dataset 5. KEGG pathways targeted by the 197 identified differentially phosphorylated peptides in (5/6Nx+NS)/(Sham+NS) comparison group.
ID	Gene Name	Species	KEGG_PATHWAY
IPI00951941	PRP3 pre-mRNA processing factor 3 homolog (S. cerevisiae)	Rattus norvegicus	rno03040:Spliceosome,
IPI00190024	acetyl-Coenzyme A carboxylase beta	Rattus norvegicus	rno00061:Fatty acid biosynthesis,rno00620:Pyruvate metabolism,rno00640:Propanoate metabolism,rno04910:Insulin signaling pathway,rno04920:Adipocytokine signaling pathway,
IPI00200147	acidic ribosomal phosphoprotein P0	Rattus norvegicus	rno03010:Ribosome,
IPI00198486	adaptor-related protein complex 3, delta 1 subunit	Rattus norvegicus	rno04142:Lysosome,
IPI00421512	baculoviral IAP repeat-containing 2	Rattus norvegicus	rno04120:Ubiquitin mediated proteolysis,rno04210:Apoptosis,rno04510:Focal adhesion,rno04621:NOD-like receptor signaling pathway,rno05200:Pathways in cancer,rno05222:Small cell lung cancer,
IPI00421517	desmin	Rattus norvegicus	rno05410:Hypertrophic cardiomyopathy (HCM),rno05412:Arrhythmogenic right ventricular cardiomyopathy (ARVC),rno05414:Dilated cardiomyopathy,
IPI00561718	erythrocyte protein band 4.1-like 1	Rattus norvegicus	rno04530:Tight junction,
IPI00558692	erythrocyte protein band 4.1-like 3	Rattus norvegicus	rno04530:Tight junction,
IPI00214480	fumarylacetoacetate hydrolase	Rattus norvegicus	rno00350:Tyrosine metabolism,
IPI00231638	glutathione S-transferase A2	Rattus norvegicus	rno00480:Glutathione metabolism,rno00980:Metabolism of xenobiotics by cytochrome P450,rno00982:Drug metabolism,
IPI00390437	insulin receptor substrate 2	Rattus norvegicus	rno04722:Neurotrophin signaling pathway,rno04910:Insulin signaling pathway,rno04920:Adipocytokine signaling pathway,rno04930:Type II diabetes mellitus,rno04960:Aldosterone-regulated sodium reabsorption,
IPI00454367	lamin A	Rattus norvegicus	rno05410:Hypertrophic cardiomyopathy (HCM),rno05412:Arrhythmogenic right ventricular cardiomyopathy (ARVC),rno05414:Dilated cardiomyopathy,
IPI00782322	mitogen activated protein kinase 2	Rattus norvegicus	rno04010:MAPK signaling pathway,rno04540:Gap junction,rno04912:GnRH signaling pathway,
IPI00212314	moesin	Rattus norvegicus	rno04670:Leukocyte transendothelial migration,rno04810:Regulation of actin cytoskeleton,
IPI00948166	paxillin	Rattus norvegicus	rno04062:Chemokine signaling pathway,rno04370:VEGF signaling pathway,rno04510:Focal adhesion,rno04670:Leukocyte transendothelial migration,rno04810:Regulation of actin cytoskeleton,
IPI00231293	phosphofructokinase, muscle	Rattus norvegicus	rno00010:Glycolysis / Gluconeogenesis,rno00030:Pentose phosphate pathway,rno00051:Fructose and mannose metabolism,rno00052:Galactose metabolism,
IPI00195376	phospholamban	Rattus norvegicus	rno04020:Calcium signaling pathway,rno05414:Dilated cardiomyopathy,
IPI00559554	polymerase (RNA) II (DNA directed) polypeptide A, 220kDa	Rattus norvegicus	rno00230:Purine metabolism,rno00240:Pyrimidine metabolism,rno03020:RNA polymerase,rno05016:Huntington's disease,
IPI00565677	procollagen, type VI, alpha 3	Rattus norvegicus	rno04510:Focal adhesion,rno04512:ECM-receptor interaction,
IPI00231108	protein kinase, AMP-activated, beta 1 non-catalytic subunit	Rattus norvegicus	rno04910:Insulin signaling pathway,rno04920:Adipocytokine signaling pathway,rno05410:Hypertrophic cardiomyopathy (HCM),
IPI00192515	protein phosphatase 1, regulatory (inhibitor) subunit 1A	Rattus norvegicus	rno04720:Long-term potentiation,
IPI00191707	pyruvate dehydrogenase E1 alpha 1 pseudogene; pyruvate dehydrogenase (lipoamide) alpha 1	Rattus norvegicus	rno00010:Glycolysis / Gluconeogenesis,rno00020:Citrate cycle (TCA cycle),rno00290:Valine, leucine and isoleucine biosynthesis,rno00620:Pyruvate metabolism,rno00650:Butanoate metabolism,
IPI00360592	rapamycin-insensitive companion of mTOR	Rattus norvegicus	rno04150:mTOR signaling pathway,
IPI00195999	similar to 40S ribosomal protein S3; ribosomal protein S3	Rattus norvegicus	rno03010:Ribosome,
IPI00870825	similar to DNA replication licensing factor MCM2 (Minichromosome maintenance protein 2 homolog) (Nuclear protein BM28); minichromosome maintenance complex component 2	Rattus norvegicus	rno03030:DNA replication,rno04110:Cell cycle,
IPI00914263	similar to Histone deacetylase 2 (HD2); histone deacetylase 2	Rattus norvegicus	rno04110:Cell cycle,rno04330:Notch signaling pathway,rno05016:Huntington's disease,rno05200:Pathways in cancer,rno05220:Chronic myeloid leukemia,
IPI00365119	similar to RAB11 family interacting protein 5 (class I) isoform 1	Rattus norvegicus	rno04144:Endocytosis,
IPI00389420	splicing factor, arginine/serine-rich 2	Rattus norvegicus	rno03040:Spliceosome,
IPI00357978	splicing factor, arginine/serine-rich 6	Rattus norvegicus	rno03040:Spliceosome,
IPI00231643	superoxide dismutase 1, soluble	Rattus norvegicus	rno05014:Amyotrophic lateral sclerosis (ALS),rno05016:Huntington's disease,rno05020:Prion diseases,
IPI00373550	v-raf murine sarcoma viral oncogene homolog B1	Rattus norvegicus	rno04010:MAPK signaling pathway,rno04012:ErbB signaling pathway,rno04062:Chemokine signaling pathway,rno04150:mTOR signaling pathway,rno04270:Vascular smooth muscle contraction,rno04510:Focal adhesion,rno04650:Natural killer cell mediated cytotoxicity,rno04720:Long-term potentiation,rno04722:Neurotrophin signaling pathway,rno04730:Long-term depression,rno04810:Regulation of actin cytoskeleton,rno…
