# Supplementary material for: Proteomic and phosphoproteomic analysis of renal cortex in a salt-load rat model of advanced kidney damage
Source: Sci Rep. 2016 Oct 24;6:35906. doi: 10.1038/srep35906 (PMC5075906; doi:10.1038/srep35906)
Supplement: Supplementary Dataset 6 [file srep35906-s7.xls]

## Sheet: Supplementary Dataset 6
Supplementary Dataset 6. KEGG pathways targeted by the 169 identified differentially phosphorylated peptides in (5/6Nx+HS)/(5/6Nx+NS) comparison group.
ID	Gene Name	Species	KEGG_PATHWAY
IPI00475866	ATP-binding cassette, sub-family A (ABC1), member 2	Rattus norvegicus	rno02010:ABC transporters,rno04142:Lysosome,
IPI00951941	PRP3 pre-mRNA processing factor 3 homolog (S. cerevisiae)	Rattus norvegicus	rno03040:Spliceosome,
IPI00190024	acetyl-Coenzyme A carboxylase beta	Rattus norvegicus	rno00061:Fatty acid biosynthesis,rno00620:Pyruvate metabolism,rno00640:Propanoate metabolism,rno04910:Insulin signaling pathway,rno04920:Adipocytokine signaling pathway,
IPI00198486	adaptor-related protein complex 3, delta 1 subunit	Rattus norvegicus	rno04142:Lysosome,
IPI00876620	aldolase B, fructose-bisphosphate	Rattus norvegicus	rno00010:Glycolysis / Gluconeogenesis,rno00030:Pentose phosphate pathway,rno00051:Fructose and mannose metabolism,
IPI00366955	amyotrophic lateral sclerosis 2 (juvenile) homolog (human)	Rattus norvegicus	rno05014:Amyotrophic lateral sclerosis (ALS),
IPI00566133	apoptotic chromatin condensation inducer 1	Rattus norvegicus	rno03040:Spliceosome,
IPI00359491	catenin (cadherin associated protein), delta 1	Rattus norvegicus	rno04520:Adherens junction,rno04670:Leukocyte transendothelial migration,
IPI00198520	cortactin	Rattus norvegicus	rno04530:Tight junction,
IPI00324617	ectonucleoside triphosphate diphosphohydrolase 2	Rattus norvegicus	rno00230:Purine metabolism,
IPI00464815	enolase 1, alpha pseudogene; similar to Alpha enolase (2-phospho-D-glycerate hydro-lyase); enolase 1, (alpha); similar to Alpha-enolase (2-phospho-D-glycerate hydro-lyase) (Non-neural enolase) (NNE) (Enolase 1)	Rattus norvegicus	rno00010:Glycolysis / Gluconeogenesis,rno03018:RNA degradation,
IPI00951853	erythrocyte membrane protein band 4.1	Rattus norvegicus	rno04530:Tight junction,
IPI00214480	fumarylacetoacetate hydrolase	Rattus norvegicus	rno00350:Tyrosine metabolism,
IPI00231638	glutathione S-transferase A2	Rattus norvegicus	rno00480:Glutathione metabolism,rno00980:Metabolism of xenobiotics by cytochrome P450,rno00982:Drug metabolism,
IPI00203972	glycogen synthase 1, muscle	Rattus norvegicus	rno00500:Starch and sucrose metabolism,rno04910:Insulin signaling pathway,
IPI00231245	hydroxyacid oxidase 2 (long chain)	Rattus norvegicus	rno00630:Glyoxylate and dicarboxylate metabolism,
IPI00188804	hypothetical gene supported by X15098; ribosomal protein, large P2; similar to 60S acidic ribosomal protein P2	Rattus norvegicus	rno03010:Ribosome,
IPI00212314	moesin	Rattus norvegicus	rno04670:Leukocyte transendothelial migration,rno04810:Regulation of actin cytoskeleton,
IPI00476067	myeloid/lymphoid or mixed-lineage leukemia (trithorax homolog, Drosophila); translocated to, 4	Rattus norvegicus	rno04520:Adherens junction,rno04530:Tight junction,rno04670:Leukocyte transendothelial migration,
IPI00870316	myosin binding protein C, cardiac	Rattus norvegicus	rno05410:Hypertrophic cardiomyopathy (HCM),rno05414:Dilated cardiomyopathy,
IPI00948166	paxillin	Rattus norvegicus	rno04062:Chemokine signaling pathway,rno04370:VEGF signaling pathway,rno04510:Focal adhesion,rno04670:Leukocyte transendothelial migration,rno04810:Regulation of actin cytoskeleton,
IPI00768755	phosphoinositide-3-kinase, class 2, alpha polypeptide	Rattus norvegicus	rno00562:Inositol phosphate metabolism,rno04070:Phosphatidylinositol signaling system,
IPI00559554	polymerase (RNA) II (DNA directed) polypeptide A, 220kDa	Rattus norvegicus	rno00230:Purine metabolism,rno00240:Pyrimidine metabolism,rno03020:RNA polymerase,rno05016:Huntington's disease,
IPI00565677	procollagen, type VI, alpha 3	Rattus norvegicus	rno04510:Focal adhesion,rno04512:ECM-receptor interaction,
IPI00373045	similar to eukaryotic translation initiation factor 4B; eukaryotic translation initiation factor 4B	Rattus norvegicus	rno04150:mTOR signaling pathway,
IPI00193369	solute carrier family 9 (sodium/hydrogen exchanger), member 1	Rattus norvegicus	rno04260:Cardiac muscle contraction,rno04810:Regulation of actin cytoskeleton,
IPI00896772	splicing factor 3b, subunit 1	Rattus norvegicus	rno03040:Spliceosome,
IPI00389420	splicing factor, arginine/serine-rich 2	Rattus norvegicus	rno03040:Spliceosome,
IPI00357978	splicing factor, arginine/serine-rich 6	Rattus norvegicus	rno03040:Spliceosome,
IPI00197888	tropomyosin 1, alpha	Rattus norvegicus	rno04260:Cardiac muscle contraction,rno05410:Hypertrophic cardiomyopathy (HCM),rno05414:Dilated cardiomyopathy,
IPI00829469	tryptophanyl-tRNA synthetase	Rattus norvegicus	rno00380:Tryptophan metabolism,rno00970:Aminoacyl-tRNA biosynthesis,
IPI00324893	tyrosine 3-monooxygenase/tryptophan 5-monooxygenase activation protein, zeta polypeptide	Rattus norvegicus	rno04110:Cell cycle,rno04114:Oocyte meiosis,rno04722:Neurotrophin signaling pathway,
